# Supplementary material for: Near-room-temperature martensitic actuation profited from one-dimensional hybrid perovskite structure
Source: Nat Commun. 2022 Nov 3;13:6599. doi: 10.1038/s41467-022-34356-9 (PMC9633747; doi:10.1038/s41467-022-34356-9)
Supplement: Supplementary file 10 — Source Data [file 41467_2022_34356_MOESM10_ESM.xlsx]

## Sheet: Fig 2a
T/K	DSC/(mW/mg)	T/K	DSC/(mW/mg)
354.189	-0.19026	152.668	-0.1145
353.437	-0.18827	152.318	-0.0918
352.69	-0.1867	152.271	-0.0551
351.946	-0.1855	152.511	-0.0144
351.203	-0.18472	152.983	0.0269
350.46	-0.18412	153.635	0.0653
349.718	-0.18375	154.419	0.0973
348.979	-0.18312	155.297	0.12297
348.244	-0.1823	156.234	0.14238
347.512	-0.18157	157.208	0.1567
346.782	-0.18092	158.201	0.167
346.053	-0.18023	159.201	0.17385
345.323	-0.17993	160.199	0.17791
344.591	-0.17998	161.189	0.17988
343.856	-0.18015	162.168	0.17992
343.119	-0.18071	163.131	0.17935
342.377	-0.18119	164.08	0.17849
341.631	-0.18204	165.013	0.1771
340.881	-0.18281	165.932	0.17566
340.128	-0.18364	166.837	0.1741
339.374	-0.18402	167.729	0.17253
338.617	-0.18465	168.61	0.17105
337.857	-0.18512	169.479	0.16956
337.095	-0.18559	170.338	0.16821
336.332	-0.1859	171.189	0.16664
335.567	-0.18605	172.031	0.16533
334.803	-0.18616	172.865	0.16416
334.038	-0.1863	173.692	0.16317
333.27	-0.18655	174.513	0.16231
332.499	-0.1871	175.329	0.16166
331.725	-0.1875	176.14	0.16129
330.95	-0.18779	176.947	0.16115
330.175	-0.18806	177.752	0.16099
329.396	-0.18844	178.553	0.16063
328.616	-0.18875	179.352	0.16025
327.836	-0.18897	180.149	0.15948
327.055	-0.18905	180.942	0.15872
326.274	-0.18887	181.734	0.1585
325.493	-0.189	182.524	0.15855
324.712	-0.18897	183.313	0.15898
323.931	-0.18893	184.103	0.15913
323.149	-0.18886	184.891	0.1592
322.367	-0.18892	185.679	0.15959
321.583	-0.18901	186.466	0.16001
320.8	-0.18897	187.253	0.16053
320.016	-0.18886	188.04	0.16097
319.234	-0.18861	188.826	0.16143
318.452	-0.18839	189.612	0.16195
317.671	-0.18831	190.398	0.16247
316.889	-0.18829	191.183	0.16299
316.107	-0.18812	191.969	0.16366
315.325	-0.18805	192.757	0.16413
314.545	-0.18781	193.544	0.16467
313.765	-0.18752	194.33	0.16521
312.986	-0.18733	195.115	0.16592
312.207	-0.18702	195.902	0.16657
311.427	-0.18689	196.689	0.16722
310.645	-0.18688	197.476	0.16783
309.86	-0.18725	198.265	0.16861
309.074	-0.18749	199.053	0.16928
308.286	-0.18774	199.84	0.17003
307.497	-0.18789	200.627	0.17057
306.707	-0.18799	201.414	0.17146
305.917	-0.18806	202.201	0.17229
305.126	-0.18816	202.988	0.17313
304.335	-0.18819	203.776	0.17402
303.543	-0.18813	204.565	0.17511
302.751	-0.18804	205.353	0.17619
301.959	-0.18813	206.141	0.17712
301.168	-0.18791	206.93	0.17834
300.378	-0.18793	207.719	0.17955
299.588	-0.18777	208.508	0.18083
298.796	-0.18755	209.297	0.18214
298.004	-0.18715	210.086	0.18378
297.211	-0.18731	210.877	0.18559
296.42	-0.18725	211.667	0.1877
295.628	-0.18699	212.459	0.19056
294.837	-0.18664	213.25	0.1949
294.046	-0.18634	214.041	0.204
293.256	-0.1862	214.831	0.24428
292.467	-0.18596	215.62	0.32235
291.677	-0.18539	216.41	0.38941
290.887	-0.18536	217.199	0.4354
290.098	-0.18526	217.989	0.46084
289.307	-0.18518	218.779	0.46848
288.517	-0.18514	219.572	0.46052
287.727	-0.18484	220.366	0.43984
286.937	-0.18457	221.161	0.40957
286.145	-0.18451	221.956	0.37163
285.354	-0.18441	222.751	0.32929
284.563	-0.18415	223.546	0.28956
283.772	-0.18374	224.342	0.25767
282.979	-0.18384	225.137	0.23423
282.186	-0.1841	225.933	0.21755
281.391	-0.18543	226.727	0.20595
280.596	-0.18802	227.522	0.19801
279.801	-0.19374	228.316	0.19268
279.005	-0.20243	229.111	0.18891
278.21	-0.21447	229.906	0.18643
277.416	-0.2278	230.701	0.18472
276.623	-0.24145	231.496	0.1838
275.829	-0.25423	232.291	0.18299
275.036	-0.26363	233.087	0.18265
274.243	-0.26761	233.882	0.1823
273.452	-0.26482	234.678	0.18215
272.66	-0.25565	235.473	0.18203
271.868	-0.24268	236.269	0.18204
271.073	-0.22905	237.065	0.18196
270.279	-0.21706	237.86	0.18193
269.485	-0.20747	238.656	0.18184
268.69	-0.20011	239.452	0.18189
267.895	-0.19471	240.248	0.18197
267.101	-0.19069	241.044	0.18205
266.307	-0.18769	241.841	0.18212
265.514	-0.18552	242.638	0.18208
264.72	-0.18417	243.434	0.18207
263.927	-0.18302	244.231	0.18194
263.133	-0.18222	245.028	0.18198
262.338	-0.18169	245.825	0.18195
261.544	-0.18112	246.622	0.18196
260.751	-0.18062	247.419	0.18201
259.956	-0.18019	248.216	0.18206
259.162	-0.17974	249.014	0.1821
258.367	-0.17949	249.811	0.18212
257.572	-0.17932	250.609	0.18206
256.778	-0.17895	251.407	0.18215
255.983	-0.17885	252.204	0.18218
255.188	-0.1787	253.002	0.18217
254.391	-0.17858	253.8	0.18241
253.594	-0.17849	254.597	0.18238
252.795	-0.17836	255.395	0.18254
251.996	-0.17832	256.192	0.18267
251.196	-0.1783	256.989	0.18277
250.395	-0.17837	257.787	0.18298
249.594	-0.17839	258.585	0.18307
248.793	-0.17815	259.383	0.18317
247.991	-0.17798	260.182	0.18329
247.189	-0.17784	260.98	0.18341
246.386	-0.17774	261.778	0.18355
245.584	-0.17767	262.577	0.18355
244.784	-0.17733	263.375	0.18364
243.984	-0.17688	264.175	0.1837
243.184	-0.17655	264.974	0.18375
242.385	-0.17635	265.773	0.18375
241.585	-0.17608	266.571	0.18387
240.786	-0.17569	267.368	0.18394
239.987	-0.17558	268.165	0.18399
239.188	-0.17507	268.961	0.18389
238.39	-0.17509	269.755	0.18393
237.592	-0.17472	270.534	0.18389
236.793	-0.1745	271.307	0.1839
235.995	-0.17414	272.092	0.18393
235.198	-0.17389	272.9	0.18394
234.4	-0.17367	273.708	0.18428
233.602	-0.17334	274.513	0.18433
232.804	-0.1734	275.316	0.18441
232.004	-0.17323	276.117	0.18445
231.204	-0.17312	276.918	0.18459
230.405	-0.1731	277.718	0.18486
229.605	-0.17277	278.517	0.185
228.806	-0.17269	279.314	0.18501
228.007	-0.17239	280.11	0.18505
227.21	-0.17212	280.906	0.1851
226.412	-0.17162	281.704	0.18523
225.613	-0.1715	282.501	0.18524
224.814	-0.17133	283.298	0.18543
224.015	-0.17123	284.096	0.18567
223.217	-0.17108	284.895	0.18586
222.419	-0.17086	285.693	0.18622
221.62	-0.17075	286.492	0.18653
220.821	-0.17044	287.291	0.18707
220.023	-0.1704	288.091	0.18795
219.223	-0.17011	288.891	0.18922
218.424	-0.16993	289.691	0.19133
217.625	-0.16978	290.492	0.19445
216.826	-0.16998	291.294	0.19912
216.027	-0.16989	292.095	0.20477
215.229	-0.16989	292.895	0.21116
214.431	-0.17005	293.694	0.2176
213.632	-0.17054	294.495	0.22342
212.833	-0.17126	295.297	0.22824
212.033	-0.17229	296.099	0.232
211.232	-0.1738	296.9	0.2346
210.43	-0.19072	297.702	0.23623
209.629	-0.24648	298.505	0.23644
208.828	-0.31095	299.308	0.23614
208.028	-0.36997	300.109	0.23494
207.227	-0.41714	300.91	0.23268
206.426	-0.44654	301.71	0.22929
205.624	-0.45615	302.51	0.22485
204.82	-0.44791	303.312	0.2196
204.014	-0.42584	304.114	0.21312
203.204	-0.3942	304.917	0.20602
202.392	-0.35666	305.72	0.20022
201.575	-0.31621	306.523	0.1951
200.757	-0.2789	307.325	0.19122
199.936	-0.2487	308.127	0.18862
199.114	-0.2259	308.929	0.18626
198.293	-0.20929	309.732	0.18515
197.473	-0.19715	310.535	0.18453
196.655	-0.18817	311.336	0.18375
195.838	-0.18178	312.136	0.18334
195.022	-0.17701	312.934	0.18283
194.207	-0.1731	313.732	0.1826
193.393	-0.17025	314.529	0.18243
192.58	-0.16799	315.325	0.18215
191.766	-0.16595	316.122	0.18216
190.955	-0.16428	316.918	0.18219
190.145	-0.1627	317.715	0.18225
189.336	-0.16139	318.512	0.18239
188.528	-0.16004	319.309	0.18249
187.72	-0.15893	320.107	0.18264
186.91	-0.1584	320.904	0.1829
186.097	-0.15785	321.702	0.18313
185.277	-0.15778	322.5	0.18327
184.445	-0.15774	323.298	0.18351
183.601	-0.15739	324.096	0.1838
182.747	-0.15735	324.894	0.18407
181.887	-0.1573	325.693	0.18443
181.025	-0.15724	326.492	0.18466
180.165	-0.15719	327.291	0.18501
179.306	-0.15711	328.09	0.18533
178.448	-0.15693	328.889	0.18577
177.593	-0.1562	329.689	0.18605
176.739	-0.15604	330.489	0.1864
175.885	-0.15529	331.288	0.18664
175.03	-0.15489	332.087	0.18696
174.177	-0.15402	332.886	0.18729
173.328	-0.15346	333.684	0.18755
172.483	-0.15202	334.483	0.18778
171.644	-0.15055	335.282	0.18805
170.809	-0.14867	336.082	0.18841
169.976	-0.14709	336.883	0.18897
169.146	-0.14553	337.684	0.18946
168.321	-0.14382	338.484	0.19004
167.5	-0.14227	339.284	0.1907
166.682	-0.14055	340.085	0.19108
165.868	-0.13891	340.886	0.19161
165.059	-0.137	341.687	0.19202
164.254	-0.13551	342.487	0.19247
163.451	-0.13387	343.287	0.19297
162.647	-0.13283	344.083	0.19382
161.845	-0.13178	344.877	0.19938
161.047	-0.13035	345.672	0.20455
160.255	-0.12892	346.47	0.20901
159.468	-0.12731	347.269	0.2124
158.688	-0.1257	348.07	0.21464
157.913	-0.12403
157.143	-0.12245
156.375	-0.12096
155.611	-0.11943
154.85	-0.11813
154.09	-0.11732
153.329	-0.11631

## Sheet: Fig 2b
T/K	1 MHz
185.6	11.997
185.3	11.9762
184.8	11.9591
184.3	11.9403
183.8	11.9233
183.4	11.907
182.9	11.891
182.4	11.8712
181.8	11.8542
181.3	11.8379
180.8	11.8208
180.3	11.8078
179.8	11.7916
179.3	11.7777
178.8	11.7626
178.3	11.7501
177.8	11.7345
177.3	11.7225
176.8	11.7082
176.3	11.6965
175.8	11.6839
175.3	11.6714
174.9	11.6593
174.4	11.6463
173.9	11.6347
173.4	11.6227
172.9	11.6114
172.5	11.6
172	11.5915
171.6	11.5806
171.1	11.5702
170.7	11.5591
170.2	11.55
169.8	11.5419
169.4	11.5325
168.9	11.5237
168.5	11.5136
168.1	11.5047
167.7	11.4966
167.2	11.489
166.8	11.4787
166.4	11.4717
166	11.4636
165.6	11.4553
165.2	11.4476
164.6	11.4353
164.1	11.4245
163.7	11.4141
163.1	11.4089
162.6	11.4032
162.1	12.1483
161.6	11.9157
161.3	12.3859
160.9	12.2025
160.5	12.295
160.3	12.1937
159.8	12.0423
159.4	12.6533
158.9	12.0883
158.3	11.4475
157.7	11.7527
157.1	11.5783
156.5	11.6649
155.9	11.7898
155.3	11.8331
154.7	11.5087
154.1	11.786
153.6	11.8227
153.1	11.9918
152.7	12.1539
152.3	12.0618
151.9	12.4477
151.7	11.9772
151.4	12.6657
151.2	13.1051
151	392.461
150.9	29.609
150.9	27.6236
150.9	25.4389
151	28.5395
151.3	29.5113
151.6	32.3636
151.9	117.222
152.4	24.6247
153	12.2423
153.6	12.1449
154.2	12.1129
154.8	12.3641
155.5	13.2767
156.3	13.0189
157	13.1509
157.8	12.8072
158.5	12.6205
159.3	15.6226
160.1	84.8036
160.9	103.728
161.7	146.803
162.5	361.042
163.3	511.589
164.1	140.835
164.9	12.7349
165.8	12.0089
166.6	14.8623
167.4	477.135
168.2	499.586
169.1	487.205
169.9	12.3455
170.8	11.9958
171.6	11.9017
172.5	11.9176
173.3	11.9342
174.2	11.9603
175	11.9812
175.9	12.0062
176.6	12.0329
177.5	12.0599
178.3	12.089
179.1	12.1189
180	12.1498
180.8	12.1808
181.6	12.2119
182.5	12.2452
183.3	12.279
184.1	12.315
185	12.3467
185.8	12.3855
186.6	12.4203
187.4	12.4554
188.2	12.4916
189	12.5287
189.8	12.5697
190.6	12.6082
191.4	12.6499
192.2	12.6901
193	12.7319
193.8	12.7776
194.6	12.8235
195.4	12.8687
196.3	12.9185
197	12.9656
197.9	13.0163
198.7	13.0676
199.5	13.1212
200.4	13.1749
201.2	13.2288
202	13.2869
202.7	13.3448
203.5	13.4064
204.3	13.4685
205.2	13.5342
205.9	13.6028
206.8	13.6723
207.6	13.7425
208.4	13.8205
209.2	13.8998
210	13.9784
210.8	14.0638
211.5	14.1532
212.3	14.2449
213.1	14.3422
213.9	14.444
214.5	14.5516
215.3	14.6646
216	14.7886
216.8	14.9189
217.5	15.0615
218.3	15.2168
219	15.3876
219.7	15.5774
220.5	15.7923
221.2	16.045
221.9	16.3403
222.6	16.7144
223.3	17.2108
224	17.9211
224.7	19.0126
225.4	20.6613
226.1	22.8551
226.8	25.1304
227.5	26.7935
228.1	27.805
228.7	28.4441
229.4	28.8684
230.1	29.1638
230.7	29.3775
231.4	29.5455
232	29.676
232.6	29.782
233.2	29.8686
233.9	29.9391
234.5	29.9983
235	30.0485
235.7	30.0911
236.3	30.1295
236.8	30.1642
237.4	30.1981
238	30.2291
238.6	30.2573
239.1	30.2867
239.7	30.3133
240.2	30.3394
240.8	30.3652
241.3	30.3903
241.9	30.4166
242.4	30.4396
243	30.4629
243.5	30.4847
244.1	30.5091
244.6	30.5306
245.1	30.5539
245.6	30.5762
246.2	30.5979
246.7	30.6236
247.2	30.6442
247.7	30.6793
248.2	30.7014
248.7	30.7255
249.1	30.7492
249.6	30.7679
250.2	30.7915
250.6	30.8119
251.1	30.835
251.6	30.8565
252	30.8799
252.5	30.9045
253	30.928
253.4	30.9518
253.9	30.9782
254.3	31.0042
254.8	31.0289
255.2	31.0547
255.7	31.0818
256.1	31.1087
256.5	31.1367
256.9	31.164
257.4	31.1936
257.8	31.2221
258.2	31.2517
258.6	31.2838
259	31.3129
259.4	31.3448
259.8	31.3757
260.2	31.4089
260.6	31.4399
261	31.4737
261.4	31.5049
261.7	31.5391
262.1	31.5742
262.5	31.6085
262.8	31.6464
263.2	31.6798
263.6	31.7148
263.9	31.7545
264.3	31.7905
264.6	31.8285
264.9	31.8649
265.3	31.9026
265.6	31.9414
265.9	31.9808
266.2	32.0195
266.6	32.0596
266.9	32.1004
267.2	32.1409
267.5	32.1827
267.9	32.225
268.2	32.2671
268.5	32.3086
268.9	32.3524
269.1	32.3957
269.5	32.4392
269.8	32.4854
270.1	32.5301
270.4	32.5756
270.7	32.6231
271	32.6713
271.2	32.7154
271.5	32.7641
271.8	32.8109
272.1	32.8651
272.4	32.9243
272.7	32.9926
273.1	33.0672
273.4	33.147
273.8	33.2343
274.2	33.3277
274.6	33.436
275.1	33.5452
275.5	33.6623
276	33.7831
276.5	33.9088
277.1	34.0432
277.6	34.1982
278.2	34.3404
278.8	34.4782
279.5	34.6243
280.1	34.7711
280.7	34.9228
281.4	35.0785
282.1	35.2468
282.7	35.4492
283.4	35.6823
284.1	35.9297
284.8	36.3229
285.5	36.9536
286.2	37.8618
286.8	38.9294
287.5	39.6733
288.2	40.1813
288.8	40.7918
289.5	41.5198
290.2	42.234
290.8	42.6299
291.4	42.8121
292.1	42.9366
292.7	43.0332
293.4	43.1166
294	43.1644
294.6	43.1804
295.3	43.168
295.9	43.1482
296.5	43.1155
297.2	43.084
297.8	43.0689
298.5	43.0569
299.2	43.0354
299.9	43.0266
300.6	43.0188
301.4	43.0038
302.1	42.9695
302.8	42.9127
303.5	42.8754
304.2	42.8409
305	42.8046
305.7	42.7548
306.4	42.7121
307.1	42.661
307.8	42.6159
308.5	42.5823
309.2	42.5471
309.9	42.529
310.7	42.5097
311.4	42.4857
312.1	42.4546
312.7	42.4372
313.4	42.412
314.1	42.3657
314.8	42.3326
315.4	42.2834
316	42.2585
316.7	42.2359
317.4	42.1924
318	42.1704
318.6	42.1317
319.3	42.0879
319.9	42.0358
320.5	42.008
321.2	41.9738
321.8	41.9308
322.4	41.8792
323	41.8154
323.7	41.7485
324.3	41.6649
324.9	41.547
325.5	41.4179
326.1	41.3016
326.7	41.1679
327.4	41.0207
328	40.863
328.6	40.6703
329.2	40.4581
329.8	40.2455
330.5	40.0076
331.1	39.7521
331.7	39.4996
332.3	39.2425
332.9	38.9948
333.5	38.7483
334.2	38.5314
334.8	38.3454
335.4	38.187
336	38.0481
336.6	37.9283
337.3	37.8179
337.9	37.7161
338.5	37.6233
339.1	37.5379
339.8	37.4597
340.4	37.3829
341	37.3123
341.5	37.2466
342.1	37.1815
342.8	37.1179
343.4	37.0611
343.9	36.9984
344.5	36.9402
345.1	36.8878
345.7	36.8335
346.3	36.78
346.9	36.7267
347.4	36.6765
347.9	36.6288
348.5	36.578
349.1	36.531
349.7	36.4875
350.2	36.4424
350.8	36.3979
351.3	36.3565
351.9	36.3155
352.4	36.2745
352.9	36.2364
353.5	36.1941
354	36.1589
354.6	36.1189
355.1	36.0811
355.6	36.0475
356.1	36.0121
356.6	35.9782
357.2	35.9437
357.6	35.9132
358.2	35.8834
358.7	35.8522
359.2	35.8154
359.7	35.7872
360.2	35.7597
360.7	35.7338
361.1	35.7094
361.6	35.68
362.1	35.658
362.6	35.637
363	35.6146
363.5	35.5938
364	35.5743
364.4	35.5563
364.9	35.5371
365.3	35.5211
365.8	35.5049
366.3	35.4898
366.7	35.4768
367.2	35.4636
367.6	35.4518
368	35.4384
368.5	35.4268
368.9	35.4187
369.4	35.4079
369.7	35.4001
370.3	35.3922
370.7	35.3867
371.1	35.3813
371.5	35.3769
372	35.3741
372.4	35.3724
372.7	35.3714
373.2	35.3684
373.6	35.3702
374	35.3705
374.4	35.376
374.8	35.3783
375.2	35.3808
375.6	35.3887
376	35.3977
376.4	35.4027
376.8	35.4145
377.2	35.4241
377.6	35.4355
378	35.4385
378.4	35.4252
378.8	35.4003
379.1	35.4128
379.5	35.4423
379.8	35.4671
380.2	35.4906

## Sheet: Fig 3a-3b
	Figure a			Figure b
T/K	a	b	c	α	β	γ
173	9.0714	15.8236	8.1451	84.403	92.353	83.88
183	9.0793	15.8361	8.1491	84.451	92.366	83.874
193	9.0844	15.8553	8.1525	84.464	92.351	83.831
203	9.096	15.872	8.157	84.536	92.337	83.786
213	9.1104	15.9103	8.1617	84.541	92.348	83.84
223	9.8865	15.046	8.0441	90	98.328	90
233	9.838	15.074	8.041	90	98.53	90
243	9.8873	15.0779	8.04867	90	97.963	90
253	9.896	15.102	8.0544	90	97.974	90
263	9.8807	15.1019	8.0582	90	97.725	90
273	9.8705	15.129	8.065	90	97.48	90
283	9.8606	15.156	8.074	90	97.503	90
293	9.1943	15.925	8.1748	90	90	90
303	9.2041	15.942	8.1717	90	90	90
313	9.221	15.9712	8.1745	90	90	90
323	9.2364	15.9979	8.1777	90	90	90
333	9.247	16.0163	8.1868	90	90	90

## Sheet: Fig 6a
Compound	T/K
TCB	118
ABN	83
[Co(NO\-(3))\-(2)(L)]	54
[Ni\+(II)(en)\-(3)](ox)	33
GN	8
(NMEA)PbI\-(3)	7
TBB	11
DABCO(CZ)\-(2)	18
NDI derivant	20
TPA	37
ditBu-BTBT	54
6-CNA	87
HMB	89
TIPS-P	103
[7]Helquat salt	105
NBFB	139

## Sheet: Fig 7a
U-Vis		Insert figure
Wavelength	Absorbance	Energy/Ev	(ahv)^0.5
200	0.506	6.21563	1.77344
201	0.508	6.1847	1.77252
202	0.515	6.15408	1.78027
203	0.515	6.12377	1.77588
204	0.502	6.09375	1.74902
205	0.502	6.06402	1.74475
206	0.497	6.03459	1.73182
207	0.497	6.00543	1.72763
208	0.494	5.97656	1.71826
209	0.501	5.94797	1.72625
210	0.498	5.91964	1.71697
211	0.5	5.89159	1.71633
212	0.492	5.8638	1.69853
213	0.489	5.83627	1.68936
214	0.482	5.809	1.6733
215	0.478	5.78198	1.66246
216	0.479	5.75521	1.66034
217	0.483	5.72869	1.66342
218	0.482	5.70241	1.65788
219	0.481	5.67637	1.65237
220	0.481	5.65057	1.64861
221	0.48	5.625	1.64317
222	0.485	5.59966	1.64798
223	0.486	5.57455	1.64597
224	0.484	5.54967	1.63891
225	0.484	5.525	1.63527
226	0.48	5.50055	1.62489
227	0.475	5.47632	1.61284
228	0.479	5.4523	1.61606
229	0.481	5.42849	1.61589
230	0.479	5.40489	1.60902
231	0.481	5.38149	1.60888
232	0.479	5.3583	1.60207
233	0.48	5.3353	1.6003
234	0.483	5.3125	1.60185
235	0.485	5.28989	1.60175
236	0.483	5.26748	1.59505
237	0.482	5.24525	1.59004
238	0.483	5.22321	1.58834
239	0.485	5.20136	1.58829
240	0.486	5.17969	1.58661
241	0.487	5.1582	1.58494
242	0.49	5.13688	1.58653
243	0.491	5.11574	1.58487
244	0.49	5.09477	1.58001
245	0.487	5.07398	1.57195
246	0.488	5.05335	1.57036
247	0.487	5.03289	1.56557
248	0.486	5.0126	1.56081
249	0.483	4.99247	1.55286
250	0.483	4.9725	1.54975
251	0.483	4.95269	1.54666
252	0.485	4.93304	1.54678
253	0.482	4.91354	1.53894
254	0.481	4.89419	1.53431
255	0.48	4.875	1.52971
256	0.48	4.85596	1.52672
257	0.48	4.83706	1.52374
258	0.481	4.81831	1.52237
259	0.481	4.79971	1.51943
260	0.482	4.78125	1.51808
261	0.482	4.76293	1.51517
262	0.484	4.74475	1.51541
263	0.481	4.72671	1.50783
264	0.481	4.70881	1.50497
265	0.484	4.69104	1.50681
266	0.483	4.6734	1.50242
267	0.481	4.6559	1.49649
268	0.478	4.63853	1.48903
269	0.481	4.62128	1.49092
270	0.485	4.60417	1.49433
271	0.488	4.58718	1.49618
272	0.488	4.57031	1.49342
273	0.487	4.55357	1.48916
274	0.487	4.53695	1.48644
275	0.488	4.52045	1.48525
276	0.489	4.50408	1.48408
277	0.485	4.48782	1.47533
278	0.485	4.47167	1.47267
279	0.485	4.45565	1.47003
280	0.485	4.43973	1.4674
281	0.487	4.42393	1.46781
282	0.486	4.40824	1.4637
283	0.488	4.39267	1.46411
284	0.489	4.3772	1.46303
285	0.486	4.36184	1.45597
286	0.483	4.34659	1.44893
287	0.482	4.33145	1.44491
288	0.484	4.31641	1.44539
289	0.488	4.30147	1.44883
290	0.489	4.28664	1.44781
291	0.488	4.27191	1.44385
292	0.486	4.25728	1.43841
293	0.484	4.24275	1.433
294	0.485	4.22832	1.43204
295	0.485	4.21398	1.42961
296	0.484	4.19975	1.42572
297	0.486	4.18561	1.42626
298	0.488	4.17156	1.42679
299	0.487	4.15761	1.42294
300	0.485	4.14375	1.41765
301	0.483	4.12998	1.41237
302	0.484	4.11631	1.41149
303	0.484	4.10272	1.40916
304	0.482	4.08923	1.40393
305	0.481	4.07582	1.40017
306	0.481	4.0625	1.39788
307	0.477	4.04927	1.38978
308	0.48	4.03612	1.39188
309	0.481	4.02306	1.39108
310	0.479	4.01008	1.38594
311	0.473	3.99719	1.37502
312	0.476	3.98437	1.37716
313	0.478	3.97165	1.37784
314	0.478	3.959	1.37565
315	0.476	3.94643	1.37058
316	0.478	3.93394	1.37129
317	0.476	3.92153	1.36625
318	0.477	3.9092	1.36554
319	0.479	3.89694	1.36625
320	0.478	3.88477	1.36269
321	0.479	3.87266	1.36199
322	0.475	3.86064	1.35418
323	0.476	3.84868	1.3535
324	0.477	3.83681	1.35283
325	0.479	3.825	1.35358
326	0.48	3.81327	1.35291
327	0.478	3.80161	1.34802
328	0.479	3.79002	1.34737
329	0.481	3.7785	1.34813
330	0.481	3.76705	1.34609
331	0.482	3.75566	1.34545
332	0.481	3.74435	1.34203
333	0.481	3.73311	1.34001
334	0.482	3.72193	1.33939
335	0.481	3.71082	1.336
336	0.482	3.69978	1.3354
337	0.484	3.6888	1.33618
338	0.486	3.67788	1.33696
339	0.487	3.66704	1.33636
340	0.487	3.65625	1.33439
341	0.485	3.64553	1.32969
342	0.489	3.63487	1.33321
343	0.493	3.62427	1.3367
344	0.494	3.61374	1.33611
345	0.493	3.60326	1.33282
346	0.491	3.59285	1.32819
347	0.491	3.58249	1.32627
348	0.493	3.5722	1.32706
349	0.494	3.56196	1.3265
350	0.496	3.55179	1.32729
351	0.498	3.54167	1.32806
352	0.5	3.53161	1.32884
353	0.5	3.5216	1.32695
354	0.5	3.51165	1.32508
355	0.499	3.50176	1.32188
356	0.5	3.49192	1.32135
357	0.501	3.48214	1.32082
358	0.503	3.47242	1.3216
359	0.505	3.46274	1.32238
360	0.507	3.45312	1.32315
361	0.509	3.44356	1.32392
362	0.51	3.43405	1.32339
363	0.509	3.42459	1.32027
364	0.51	3.41518	1.31975
365	0.509	3.40582	1.31665
366	0.511	3.39652	1.31743
367	0.513	3.38726	1.31821
368	0.512	3.37806	1.31513
369	0.512	3.3689	1.31335
370	0.513	3.3598	1.31285
371	0.51	3.35074	1.30724
372	0.51	3.34173	1.30548
373	0.51	3.33277	1.30373
374	0.51	3.32386	1.30199
375	0.507	3.315	1.29642
376	0.505	3.30618	1.29214
377	0.502	3.29741	1.28659
378	0.5	3.28869	1.28232
379	0.499	3.28001	1.27935
380	0.496	3.27138	1.27382
381	0.494	3.2628	1.26958
382	0.493	3.25425	1.26663
383	0.491	3.24576	1.26241
384	0.488	3.2373	1.2569
385	0.485	3.2289	1.25141
386	0.482	3.22053	1.24591
387	0.482	3.21221	1.2443
388	0.482	3.20393	1.2427
389	0.481	3.19569	1.23981
390	0.479	3.1875	1.23564
391	0.478	3.17935	1.23277
392	0.478	3.17124	1.2312
393	0.479	3.16317	1.23092
394	0.48	3.15514	1.23064
395	0.48	3.14715	1.22908
396	0.481	3.1392	1.2288
397	0.482	3.1313	1.22853
398	0.482	3.12343	1.22699
399	0.483	3.1156	1.22672
400	0.484	3.10781	1.22645
401	0.484	3.10006	1.22492
402	0.485	3.09235	1.22466
403	0.485	3.08468	1.22314
404	0.485	3.07704	1.22162
405	0.485	3.06944	1.22011
406	0.485	3.06188	1.21861
407	0.485	3.05436	1.21711
408	0.485	3.04688	1.21562
409	0.485	3.03943	1.21413
410	0.485	3.03201	1.21265
411	0.484	3.02464	1.20993
412	0.484	3.01729	1.20846
413	0.484	3.00999	1.20699
414	0.484	3.00272	1.20554
415	0.482	2.99548	1.20159
416	0.48	2.98828	1.19765
417	0.478	2.98112	1.19372
418	0.477	2.97398	1.19105
419	0.474	2.96689	1.18588
420	0.472	2.95982	1.18196
421	0.469	2.95279	1.1768
422	0.466	2.94579	1.17164
423	0.463	2.93883	1.16648
424	0.46	2.9319	1.16132
425	0.456	2.925	1.1549
426	0.452	2.91813	1.14848
427	0.448	2.9113	1.14204
428	0.444	2.9045	1.1356
429	0.439	2.89773	1.12788
430	0.434	2.89099	1.12013
431	0.428	2.88428	1.11107
432	0.422	2.8776	1.10198
433	0.417	2.87096	1.09416
434	0.41	2.86434	1.08369
435	0.402	2.85776	1.07183
436	0.395	2.8512	1.06124
437	0.387	2.84468	1.04923
438	0.38	2.83818	1.03851
439	0.372	2.83172	1.02635
440	0.365	2.82528	1.01549
441	0.357	2.81888	1.00316
442	0.348	2.8125	0.98932
443	0.341	2.80615	0.97821
444	0.333	2.79983	0.96558
445	0.325	2.79354	0.95284
446	0.316	2.78728	0.9385
447	0.307	2.78104	0.924
448	0.299	2.77483	0.91086
449	0.291	2.76865	0.8976
450	0.284	2.7625	0.88575
451	0.276	2.75637	0.87222
452	0.268	2.75028	0.85853
453	0.261	2.74421	0.84631
454	0.254	2.73816	0.83396
455	0.247	2.73214	0.82149
456	0.241	2.72615	0.81056
457	0.235	2.72019	0.79953
458	0.229	2.71425	0.78839
459	0.223	2.70833	0.77715
460	0.217	2.70245	0.76579
461	0.212	2.69658	0.75609
462	0.207	2.69075	0.74631
463	0.203	2.68494	0.73827
464	0.199	2.67915	0.73017
465	0.195	2.67339	0.72202
466	0.19	2.66765	0.71194
467	0.187	2.66194	0.70554
468	0.183	2.65625	0.6972
469	0.18	2.65059	0.69073
470	0.177	2.64495	0.68422
471	0.174	2.63933	0.67768
472	0.171	2.63374	0.6711
473	0.168	2.62817	0.66448
474	0.166	2.62263	0.65982
475	0.164	2.61711	0.65514
476	0.162	2.61161	0.65045
477	0.16	2.60613	0.64574
478	0.158	2.60068	0.64102
479	0.155	2.59525	0.63424
480	0.153	2.58984	0.62948
481	0.151	2.58446	0.6247
482	0.15	2.5791	0.62198
483	0.148	2.57376	0.61718
484	0.146	2.56844	0.61237
485	0.144	2.56314	0.60753
486	0.143	2.55787	0.60479
487	0.141	2.55262	0.59993
488	0.14	2.54739	0.59719
489	0.139	2.54218	0.59444
490	0.137	2.53699	0.58955
491	0.136	2.53182	0.58679
492	0.134	2.52668	0.58187
493	0.133	2.52155	0.57911
494	0.131	2.51645	0.57416
495	0.13	2.51136	0.57138
496	0.129	2.5063	0.56861
497	0.128	2.50126	0.56583
498	0.127	2.49623	0.56305
499	0.125	2.49123	0.55804
500	0.124	2.48625	0.55524
501	0.122	2.48129	0.5502
502	0.121	2.47634	0.54739
503	0.12	2.47142	0.54458
504	0.118	2.46652	0.53949
505	0.117	2.46163	0.53667
506	0.116	2.45677	0.53384
507	0.115	2.45192	0.53101
508	0.114	2.4471	0.52818
509	0.113	2.44229	0.52534
510	0.111	2.4375	0.52016
511	0.11	2.43273	0.5173
512	0.108	2.42798	0.51208
513	0.107	2.42325	0.5092
514	0.106	2.41853	0.50632
515	0.105	2.41383	0.50344
516	0.104	2.40916	0.50055
517	0.102	2.4045	0.49524
518	0.101	2.39986	0.49233
519	0.099	2.39523	0.48696
520	0.098	2.39062	0.48403
521	0.097	2.38604	0.48109
522	0.096	2.38147	0.47814
523	0.095	2.37691	0.47519
524	0.094	2.37238	0.47223
525	0.093	2.36786	0.46927
526	0.091	2.36336	0.46375
527	0.09	2.35887	0.46076
528	0.089	2.3544	0.45776
529	0.088	2.34995	0.45475
530	0.087	2.34552	0.45173
531	0.086	2.3411	0.4487
532	0.085	2.3367	0.44567
533	0.084	2.33232	0.44262
534	0.083	2.32795	0.43957
535	0.082	2.3236	0.4365
536	0.08	2.31926	0.43074
537	0.079	2.31494	0.42765
538	0.078	2.31064	0.42454
539	0.077	2.30635	0.42141
540	0.076	2.30208	0.41828
541	0.075	2.29783	0.41514
542	0.074	2.29359	0.41198
543	0.073	2.28936	0.40881
544	0.072	2.28516	0.40562
545	0.071	2.28096	0.40243
546	0.07	2.27679	0.39922
547	0.069	2.27262	0.39599
548	0.068	2.26848	0.39275
549	0.067	2.26434	0.3895
550	0.067	2.26023	0.38915
551	0.066	2.25613	0.38588
552	0.065	2.25204	0.3826
553	0.064	2.24797	0.3793
554	0.063	2.24391	0.37599
555	0.062	2.23986	0.37265
556	0.061	2.23584	0.3693
557	0.06	2.23182	0.36594
558	0.059	2.22782	0.36255
559	0.058	2.22384	0.35914
560	0.057	2.21987	0.35571
561	0.056	2.21591	0.35227
562	0.056	2.21197	0.35195
563	0.055	2.20804	0.34849
564	0.054	2.20412	0.345
565	0.053	2.20022	0.34148
566	0.052	2.19633	0.33795
567	0.052	2.19246	0.33765
568	0.051	2.1886	0.33409
569	0.051	2.18475	0.3338
570	0.05	2.18092	0.33022
571	0.049	2.1771	0.32662
572	0.048	2.1733	0.32298
573	0.047	2.1695	0.31932
574	0.046	2.16572	0.31563
575	0.046	2.16196	0.31536
576	0.046	2.1582	0.31508
577	0.046	2.15446	0.31481
578	0.045	2.15074	0.3111
579	0.044	2.14702	0.30736
580	0.043	2.14332	0.30358
581	0.043	2.13963	0.30332
582	0.042	2.13595	0.29952
583	0.041	2.13229	0.29568
584	0.041	2.12864	0.29542
585	0.04	2.125	0.29155
586	0.039	2.12137	0.28763
587	0.039	2.11776	0.28739
588	0.038	2.11416	0.28344
589	0.038	2.11057	0.2832
590	0.037	2.10699	0.27921
591	0.037	2.10343	0.27897
592	0.036	2.09987	0.27495
593	0.035	2.09633	0.27087
594	0.035	2.0928	0.27064
595	0.034	2.08929	0.26653
596	0.034	2.08578	0.2663
597	0.034	2.08229	0.26608
598	0.033	2.0788	0.26192
599	0.033	2.07533	0.2617
600	0.032	2.07187	0.25749
601	0.031	2.06843	0.25322
602	0.031	2.06499	0.25301
603	0.03	2.06157	0.24869
604	0.029	2.05815	0.24431
605	0.029	2.05475	0.24411
606	0.029	2.05136	0.2439
607	0.028	2.04798	0.23947
608	0.028	2.04461	0.23927
609	0.027	2.04126	0.23476
610	0.027	2.03791	0.23457
611	0.026	2.03457	0.23
612	0.025	2.03125	0.22535
613	0.025	2.02794	0.22516
614	0.024	2.02463	0.22043
615	0.024	2.02134	0.22025
616	0.024	2.01806	0.22008
617	0.023	2.01479	0.21527
618	0.023	2.01153	0.21509
619	0.023	2.00828	0.21492
620	0.022	2.00504	0.21003
621	0.022	2.00181	0.20986
622	0.021	1.99859	0.20487
623	0.021	1.99539	0.2047
624	0.02	1.99219	0.19961
625	0.02	1.989	0.19945
626	0.019	1.98582	0.19424
627	0.019	1.98266	0.19409
628	0.019	1.9795	0.19393
629	0.019	1.97635	0.19378
630	0.018	1.97321	0.18846
631	0.018	1.97009	0.18831
632	0.017	1.96697	0.18286
633	0.017	1.96386	0.18272
634	0.016	1.96076	0.17712
635	0.016	1.95768	0.17698
636	0.016	1.9546	0.17684
637	0.015	1.95153	0.17109
638	0.015	1.94847	0.17096
639	0.015	1.94542	0.17083
640	0.014	1.94238	0.1649
641	0.014	1.93935	0.16478
642	0.013	1.93633	0.15866
643	0.013	1.93332	0.15853
644	0.013	1.93032	0.15841
645	0.013	1.92733	0.15829
646	0.012	1.92434	0.15196
647	0.012	1.92137	0.15184
648	0.012	1.9184	0.15173
649	0.011	1.91545	0.14515
650	0.011	1.9125	0.14504
651	0.011	1.90956	0.14493
652	0.01	1.90663	0.13808
653	0.01	1.90371	0.13798
654	0.009	1.9008	0.13079
655	0.009	1.8979	0.13069
656	0.009	1.89501	0.1306
657	0.009	1.89212	0.1305
658	0.008	1.88925	0.12294
659	0.008	1.88638	0.12285
660	0.008	1.88352	0.12275
661	0.008	1.88067	0.12266
662	0.007	1.87783	0.11465
663	0.007	1.875	0.11456
664	0.007	1.87218	0.11448
665	0.007	1.86936	0.11439
666	0.007	1.86655	0.11431
667	0.007	1.86376	0.11422
668	0.006	1.86097	0.10567
669	0.006	1.85818	0.10559
670	0.006	1.85541	0.10551
671	0.006	1.85265	0.10543
672	0.005	1.84989	0.09617
673	0.005	1.84714	0.0961
674	0.004	1.8444	0.08589
675	0.004	1.84167	0.08583
676	0.004	1.83894	0.08577
677	0.004	1.83623	0.0857
678	0.004	1.83352	0.08564
679	0.004	1.83082	0.08558
680	0.004	1.82812	0.08551
681	0.004	1.82544	0.08545
682	0.003	1.82276	0.07395
683	0.003	1.8201	0.07389
684	0.003	1.81743	0.07384
685	0.003	1.81478	0.07379
686	0.003	1.81214	0.07373
687	0.003	1.8095	0.07368
688	0.003	1.80687	0.07362
689	0.003	1.80425	0.07357
690	0.002	1.80163	0.06003
691	0.002	1.79902	0.05998
692	0.002	1.79642	0.05994
693	0.001	1.79383	0.04235
694	0.001	1.79125	0.04232
695	0.002	1.78867	0.05981
696	0.002	1.7861	0.05977
697	0.001	1.78354	0.04223
698	0.001	1.78098	0.0422
699	0.001	1.77843	0.04217
700	0.001	1.77589	0.04214
701	0.001
702	0.001
703	0.002
704	0.001
705	0.001
706	0
707	0
708	0
709	0
710	0
711	0
712	0
713	0
714	-0.001
715	0
716	0
717	0
718	-0.001
719	-0.001
720	-0.001
721	-0.001
722	0
723	0
724	0
725	-0.001
726	-0.001
727	-0.001
728	0
729	0
730	0
731	0
732	-0.001
733	-0.001
734	-0.001
735	0
736	-0.001
737	-0.001
738	-0.001
739	-0.001
740	-0.001
741	-0.001
742	-0.001
743	-0.001
744	-0.001
745	-0.002
746	-0.002
747	-0.002
748	-0.001
749	-0.001
750	-0.001
751	-0.001
752	-0.001
753	-0.002
754	-0.001
755	-0.002
756	-0.002
757	-0.001
758	-0.001
759	-0.001
760	-0.001
761	-0.001
762	-0.001
763	-0.001
764	-0.002
765	-0.002
766	-0.001
767	-0.001
768	-0.001
769	-0.001
770	-0.002
771	-0.001
772	-0.002
773	-0.002
774	-0.002
775	-0.002
776	-0.002
777	-0.002
778	-0.002
779	-0.003
780	-0.003
781	-0.003
782	-0.002
783	-0.003
784	-0.002
785	-0.002
786	-0.002
787	-0.002
788	-0.002
789	-0.002
790	-0.002
791	-0.002
792	-0.001
793	-0.001
794	-0.002
795	-0.003
796	-0.002
797	-0.002
798	-0.003
799	-0.002
800	-0.002

## Sheet: Fig 7b
#K-Path Band-1 Band-2 Band-3 Band-4 ... Band-n
0	-20.0159	-20.0124	-19.9892	-19.9857	-16.2995	-16.2995	-16.2943	-16.2942	-16.2792	-16.2792	-16.268	-16.268	-16.2639	-16.2639	-16.2587	-16.2587	-16.2555	-16.2555	-16.2444	-16.2444	-16.2405	-16.2405	-16.2177	-16.2177	-14.2021	-14.1781	-14.1725	-14.1517	-12.8223	-12.7611	-12.6803	-12.6495	-11.8225	-11.8153	-11.4483	-11.4395	-11.4098	-11.3529	-11.3395	-11.2981	-11.248	-11.2335	-11.1682	-11.1409	-10.6965	-10.648	-10.623	-10.5951	-9.3242
0.0202	-20.0159	-20.0124	-19.9892	-19.9857	-16.2995	-16.2994	-16.2942	-16.2942	-16.2791	-16.2791	-16.2681	-16.2681	-16.2639	-16.2639	-16.2587	-16.2587	-16.2555	-16.2555	-16.2444	-16.2444	-16.2405	-16.2405	-16.2178	-16.2178	-14.2021	-14.1782	-14.1726	-14.1517	-12.8222	-12.7611	-12.6803	-12.6495	-11.822	-11.8147	-11.4502	-11.4381	-11.4104	-11.3527	-11.3392	-11.298	-11.2482	-11.2336	-11.1685	-11.1411	-10.6966	-10.6479	-10.623	-10.5951	-9.3242
0.0405	-20.0159	-20.0124	-19.9892	-19.9857	-16.2993	-16.2993	-16.2941	-16.294	-16.2788	-16.2788	-16.2681	-16.2681	-16.264	-16.264	-16.2588	-16.2587	-16.2555	-16.2555	-16.2445	-16.2445	-16.2406	-16.2406	-16.2181	-16.2181	-14.2022	-14.1784	-14.1727	-14.1517	-12.8218	-12.7609	-12.68	-12.6496	-11.8205	-11.8128	-11.4545	-11.4356	-11.4121	-11.3522	-11.3382	-11.2978	-11.2489	-11.234	-11.1695	-11.1419	-10.6968	-10.6476	-10.6231	-10.5952	-9.3242
0.0607	-20.0158	-20.0124	-19.9892	-19.9857	-16.299	-16.299	-16.2938	-16.2938	-16.2783	-16.2783	-16.2683	-16.2683	-16.264	-16.264	-16.2588	-16.2588	-16.2555	-16.2554	-16.2446	-16.2446	-16.2408	-16.2408	-16.2186	-16.2186	-14.2023	-14.1786	-14.173	-14.1518	-12.8212	-12.7607	-12.6796	-12.6497	-11.8179	-11.8096	-11.4598	-11.4336	-11.4143	-11.3514	-11.3367	-11.2974	-11.2501	-11.2346	-11.171	-11.1431	-10.6971	-10.6471	-10.6232	-10.5954	-9.3242
0.081	-20.0158	-20.0124	-19.9892	-19.9857	-16.2986	-16.2986	-16.2934	-16.2934	-16.2777	-16.2777	-16.2685	-16.2685	-16.2642	-16.2641	-16.2588	-16.2588	-16.2555	-16.2554	-16.2448	-16.2448	-16.241	-16.241	-16.2192	-16.2192	-14.2024	-14.179	-14.1734	-14.1518	-12.8203	-12.7604	-12.6791	-12.6498	-11.8144	-11.8052	-11.4661	-11.4335	-11.416	-11.3503	-11.3346	-11.2969	-11.2516	-11.2355	-11.1731	-11.1449	-10.6976	-10.6465	-10.6234	-10.5957	-9.3242
0.1012	-20.0157	-20.0125	-19.9892	-19.9857	-16.2981	-16.2981	-16.293	-16.293	-16.2769	-16.2769	-16.2688	-16.2688	-16.2643	-16.2643	-16.2589	-16.2589	-16.2554	-16.2554	-16.2451	-16.2451	-16.2413	-16.2413	-16.22	-16.22	-14.2026	-14.1794	-14.1739	-14.1518	-12.8192	-12.7601	-12.6784	-12.65	-11.8098	-11.7996	-11.4733	-11.4367	-11.4155	-11.3489	-11.3321	-11.2961	-11.2536	-11.2366	-11.1758	-11.1471	-10.6982	-10.6458	-10.6236	-10.596	-9.3242
0.1214	-20.0157	-20.0125	-19.9891	-19.9857	-16.2975	-16.2974	-16.2924	-16.2924	-16.2759	-16.2759	-16.2691	-16.2691	-16.2645	-16.2645	-16.259	-16.259	-16.2554	-16.2554	-16.2454	-16.2454	-16.2416	-16.2416	-16.221	-16.221	-14.2027	-14.1799	-14.1745	-14.1519	-12.8179	-12.7597	-12.6775	-12.6502	-11.8042	-11.7928	-11.4814	-11.4431	-11.413	-11.3472	-11.3292	-11.295	-11.2559	-11.2378	-11.179	-11.1498	-10.6988	-10.6449	-10.6239	-10.5964	-9.3242
0.1417	-20.0156	-20.0126	-19.9891	-19.9857	-16.2968	-16.2967	-16.2918	-16.2918	-16.2749	-16.2749	-16.2694	-16.2694	-16.2647	-16.2647	-16.259	-16.259	-16.2554	-16.2554	-16.2457	-16.2457	-16.242	-16.242	-16.2221	-16.2221	-14.2029	-14.1805	-14.1752	-14.1519	-12.8165	-12.7592	-12.6766	-12.6505	-11.7976	-11.785	-11.4905	-11.4516	-11.4093	-11.3452	-11.326	-11.2937	-11.2585	-11.2393	-11.1826	-11.153	-10.6996	-10.6439	-10.6241	-10.5969	-9.3242
0.1619	-20.0156	-20.0127	-19.9891	-19.9857	-16.296	-16.2959	-16.291	-16.291	-16.2738	-16.2738	-16.2697	-16.2697	-16.265	-16.265	-16.2591	-16.2591	-16.2553	-16.2553	-16.2461	-16.2461	-16.2423	-16.2423	-16.2234	-16.2234	-14.2031	-14.1811	-14.1759	-14.152	-12.815	-12.7587	-12.6755	-12.6508	-11.79	-11.7762	-11.5005	-11.4616	-11.4051	-11.343	-11.3227	-11.2922	-11.2613	-11.2408	-11.1867	-11.1566	-10.7004	-10.6428	-10.6243	-10.5974	-9.3242
0.1822	-20.0155	-20.0127	-19.9891	-19.9857	-16.2951	-16.295	-16.2902	-16.2902	-16.273	-16.273	-16.2698	-16.2698	-16.2653	-16.2653	-16.2592	-16.2592	-16.2553	-16.2553	-16.2465	-16.2465	-16.2427	-16.2427	-16.2248	-16.2248	-14.2033	-14.1817	-14.1766	-14.152	-12.8134	-12.7582	-12.6744	-12.6512	-11.7814	-11.7663	-11.5114	-11.473	-11.4003	-11.3405	-11.3193	-11.2904	-11.2642	-11.2423	-11.1911	-11.1606	-10.7012	-10.6417	-10.6245	-10.598	-9.3242
0.2024	-20.0154	-20.0128	-19.9891	-19.9858	-16.2941	-16.2941	-16.2894	-16.2894	-16.2728	-16.2728	-16.2693	-16.2693	-16.2656	-16.2656	-16.2592	-16.2592	-16.2552	-16.2552	-16.2469	-16.2469	-16.243	-16.243	-16.2263	-16.2263	-14.2035	-14.1824	-14.1774	-14.1521	-12.8118	-12.7577	-12.6732	-12.6516	-11.7719	-11.7555	-11.5231	-11.4854	-11.3953	-11.3378	-11.3161	-11.2885	-11.2671	-11.2437	-11.1958	-11.165	-10.7021	-10.6406	-10.6246	-10.5986	-9.3243
0.2226	-20.0153	-20.0129	-19.989	-19.9858	-16.2931	-16.293	-16.2885	-16.2885	-16.2732	-16.2732	-16.2683	-16.2683	-16.2659	-16.2659	-16.2593	-16.2593	-16.2551	-16.2551	-16.2474	-16.2474	-16.2434	-16.2434	-16.228	-16.228	-14.2036	-14.183	-14.1781	-14.1521	-12.8102	-12.7572	-12.6719	-12.6521	-11.7616	-11.7438	-11.5355	-11.4988	-11.3899	-11.3348	-11.3135	-11.2864	-11.2699	-11.2448	-11.2007	-11.1697	-10.703	-10.6396	-10.6246	-10.5993	-9.3244
0.2429	-20.0152	-20.0129	-19.989	-19.9858	-16.292	-16.2919	-16.2876	-16.2876	-16.2739	-16.2738	-16.2677	-16.2677	-16.2655	-16.2655	-16.2593	-16.2593	-16.2549	-16.2549	-16.2478	-16.2478	-16.2437	-16.2437	-16.2297	-16.2297	-14.2038	-14.1837	-14.1788	-14.1522	-12.8087	-12.7567	-12.6706	-12.6527	-11.7505	-11.7312	-11.5486	-11.513	-11.3844	-11.3318	-11.3117	-11.2843	-11.2722	-11.2453	-11.2058	-11.1747	-10.7038	-10.6386	-10.6245	-10.6	-9.3245
0.2631	-20.0151	-20.013	-19.989	-19.9858	-16.2908	-16.2908	-16.2866	-16.2866	-16.2747	-16.2747	-16.2678	-16.2678	-16.2644	-16.2644	-16.2593	-16.2593	-16.2548	-16.2548	-16.2482	-16.2482	-16.244	-16.244	-16.2314	-16.2314	-14.2039	-14.1842	-14.1795	-14.1522	-12.8072	-12.7563	-12.6693	-12.6533	-11.7386	-11.7179	-11.5623	-11.5279	-11.3787	-11.3286	-11.3112	-11.2824	-11.2737	-11.2451	-11.2109	-11.18	-10.7045	-10.6378	-10.6244	-10.6007	-9.3246
0.2833	-20.015	-20.0131	-19.989	-19.9858	-16.2897	-16.2896	-16.2857	-16.2857	-16.2756	-16.2756	-16.2683	-16.2683	-16.263	-16.263	-16.2593	-16.2593	-16.2545	-16.2545	-16.2485	-16.2485	-16.2442	-16.2442	-16.2332	-16.2332	-14.204	-14.1848	-14.18	-14.1522	-12.8059	-12.7559	-12.668	-12.654	-11.7261	-11.7039	-11.5764	-11.5434	-11.373	-11.3255	-11.3119	-11.2816	-11.2734	-11.2443	-11.2159	-11.1854	-10.7052	-10.637	-10.6242	-10.6013	-9.3247
0.3036	-20.0149	-20.0132	-19.989	-19.9858	-16.2885	-16.2885	-16.2849	-16.2849	-16.2766	-16.2766	-16.2688	-16.2688	-16.2618	-16.2618	-16.2592	-16.2592	-16.2542	-16.2542	-16.2488	-16.2488	-16.2444	-16.2444	-16.2349	-16.2349	-14.2041	-14.1853	-14.1805	-14.1523	-12.8048	-12.7556	-12.6668	-12.6547	-11.7131	-11.6894	-11.5906	-11.5592	-11.3674	-11.3226	-11.3138	-11.2824	-11.2709	-11.2429	-11.2204	-11.1909	-10.7058	-10.6364	-10.6239	-10.602	-9.3247
0.3238	-20.0149	-20.0133	-19.989	-19.9858	-16.2874	-16.2874	-16.2841	-16.2841	-16.2776	-16.2776	-16.2693	-16.2693	-16.2608	-16.2608	-16.2591	-16.2591	-16.2538	-16.2538	-16.249	-16.249	-16.2446	-16.2445	-16.2365	-16.2365	-14.2042	-14.1857	-14.1809	-14.1523	-12.8039	-12.7553	-12.6657	-12.6554	-11.6998	-11.6745	-11.6049	-11.5754	-11.362	-11.3209	-11.3155	-11.284	-11.2673	-11.2419	-11.2237	-11.1962	-10.7063	-10.636	-10.6236	-10.6025	-9.3248
0.3441	-20.0148	-20.0133	-19.989	-19.9858	-16.2864	-16.2864	-16.2835	-16.2835	-16.2785	-16.2785	-16.2697	-16.2697	-16.2602	-16.2602	-16.2588	-16.2588	-16.2534	-16.2534	-16.249	-16.249	-16.2447	-16.2447	-16.2379	-16.2379	-14.2042	-14.186	-14.1812	-14.1523	-12.8033	-12.7552	-12.6648	-12.656	-11.6865	-11.6595	-11.6185	-11.5916	-11.3573	-11.3219	-11.3151	-11.2857	-11.2634	-11.2423	-11.2249	-11.201	-10.7066	-10.6357	-10.6234	-10.6029	-9.3249
0.3643	-20.0148	-20.0133	-19.989	-19.9858	-16.2856	-16.2856	-16.2832	-16.2831	-16.2792	-16.2792	-16.27	-16.2699	-16.26	-16.26	-16.2585	-16.2585	-16.2531	-16.2531	-16.249	-16.249	-16.2447	-16.2447	-16.2388	-16.2388	-14.2042	-14.1862	-14.1814	-14.1524	-12.8029	-12.755	-12.6642	-12.6564	-11.6743	-11.6465	-11.6286	-11.6076	-11.3538	-11.324	-11.3138	-11.2869	-11.2598	-11.2442	-11.2242	-11.2049	-10.7068	-10.6355	-10.6232	-10.6032	-9.3249
0.3845	-20.0147	-20.0134	-19.989	-19.9858	-16.2853	-16.2853	-16.283	-16.283	-16.2795	-16.2795	-16.27	-16.27	-16.2599	-16.2599	-16.2584	-16.2584	-16.253	-16.253	-16.249	-16.249	-16.2447	-16.2447	-16.2392	-16.2392	-14.2043	-14.1862	-14.1814	-14.1524	-12.8027	-12.755	-12.6639	-12.6566	-11.668	-11.6442	-11.6238	-11.6214	-11.3525	-11.325	-11.3133	-11.2874	-11.2582	-11.2454	-11.2236	-11.2064	-10.7069	-10.6354	-10.6231	-10.6033	-9.3249
0.3845	-20.0149	-20.0133	-19.9889	-19.9859	-16.2995	-16.2995	-16.2943	-16.2943	-16.2792	-16.2792	-16.268	-16.268	-16.2639	-16.2639	-16.2587	-16.2587	-16.2555	-16.2555	-16.2444	-16.2444	-16.2405	-16.2405	-16.2177	-16.2177	-14.1876	-14.1871	-14.1748	-14.1548	-12.8391	-12.7538	-12.6856	-12.659	-11.7935	-11.7724	-11.4684	-11.443	-11.38	-11.3703	-11.3644	-11.3277	-11.2285	-11.2133	-11.1763	-11.1592	-10.6886	-10.6305	-10.6208	-10.6179	-9.3208
0.4031	-20.0149	-20.0133	-19.9889	-19.9859	-16.2995	-16.2995	-16.2943	-16.2943	-16.2792	-16.2792	-16.268	-16.268	-16.2639	-16.2639	-16.2587	-16.2587	-16.2555	-16.2555	-16.2444	-16.2444	-16.2405	-16.2405	-16.2177	-16.2177	-14.1886	-14.1861	-14.1748	-14.1548	-12.839	-12.7538	-12.6855	-12.6589	-11.7938	-11.7727	-11.4682	-11.4428	-11.3812	-11.3696	-11.364	-11.3276	-11.2288	-11.213	-11.1765	-11.159	-10.6887	-10.6305	-10.6219	-10.6168	-9.3209
0.4216	-20.015	-20.0132	-19.9889	-19.9859	-16.2995	-16.2995	-16.2943	-16.2943	-16.2792	-16.2792	-16.268	-16.268	-16.2639	-16.2639	-16.2587	-16.2587	-16.2555	-16.2555	-16.2444	-16.2444	-16.2405	-16.2405	-16.2177	-16.2177	-14.1898	-14.1849	-14.1749	-14.1547	-12.8387	-12.7539	-12.6854	-12.6588	-11.7944	-11.7736	-11.4674	-11.4423	-11.3838	-11.3686	-11.3628	-11.3271	-11.2298	-11.2123	-11.1772	-11.1582	-10.6888	-10.6307	-10.6236	-10.6148	-9.3212
0.4402	-20.015	-20.0132	-19.9889	-19.9859	-16.2995	-16.2995	-16.2943	-16.2943	-16.2792	-16.2792	-16.268	-16.268	-16.2639	-16.2639	-16.2587	-16.2587	-16.2555	-16.2554	-16.2444	-16.2444	-16.2405	-16.2405	-16.2177	-16.2177	-14.191	-14.1838	-14.175	-14.1546	-12.8382	-12.7541	-12.6853	-12.6584	-11.7955	-11.7752	-11.4661	-11.4415	-11.387	-11.3683	-11.3606	-11.3264	-11.2311	-11.2114	-11.1781	-11.157	-10.689	-10.6312	-10.625	-10.6128	-9.3214
0.4587	-20.0151	-20.0131	-19.989	-19.9859	-16.2995	-16.2995	-16.2943	-16.2943	-16.2792	-16.2792	-16.268	-16.268	-16.2639	-16.2639	-16.2587	-16.2587	-16.2555	-16.2554	-16.2444	-16.2444	-16.2405	-16.2405	-16.2177	-16.2177	-14.1922	-14.1826	-14.1751	-14.1545	-12.8375	-12.7544	-12.685	-12.658	-11.797	-11.7773	-11.4645	-11.4404	-11.3904	-11.3684	-11.3579	-11.3254	-11.2327	-11.2106	-11.1789	-11.1557	-10.6893	-10.6321	-10.626	-10.6108	-9.3217
0.4772	-20.0151	-20.0131	-19.989	-19.9858	-16.2995	-16.2995	-16.2943	-16.2943	-16.2792	-16.2792	-16.268	-16.268	-16.2639	-16.2639	-16.2587	-16.2587	-16.2555	-16.2554	-16.2444	-16.2444	-16.2405	-16.2405	-16.2177	-16.2177	-14.1933	-14.1815	-14.1753	-14.1543	-12.8367	-12.7547	-12.6848	-12.6575	-11.7989	-11.7798	-11.4626	-11.4392	-11.3937	-11.3686	-11.3551	-11.3242	-11.2343	-11.2101	-11.1796	-11.1542	-10.6897	-10.6335	-10.6264	-10.6089	-9.3221
0.4958	-20.0152	-20.013	-19.989	-19.9858	-16.2995	-16.2995	-16.2943	-16.2943	-16.2792	-16.2792	-16.268	-16.268	-16.2639	-16.2639	-16.2587	-16.2587	-16.2555	-16.2554	-16.2444	-16.2444	-16.2405	-16.2405	-16.2177	-16.2177	-14.1944	-14.1804	-14.1755	-14.1541	-12.8357	-12.7551	-12.6844	-12.6569	-11.8009	-11.7827	-11.4606	-11.4379	-11.3968	-11.3687	-11.3525	-11.3227	-11.236	-11.2102	-11.1798	-11.1527	-10.6901	-10.6352	-10.6265	-10.607	-9.3223
0.5143	-20.0153	-20.0129	-19.989	-19.9858	-16.2995	-16.2995	-16.2943	-16.2943	-16.2792	-16.2792	-16.268	-16.268	-16.2639	-16.2639	-16.2587	-16.2587	-16.2555	-16.2554	-16.2444	-16.2444	-16.2405	-16.2405	-16.2177	-16.2177	-14.1954	-14.1794	-14.1757	-14.1538	-12.8345	-12.7555	-12.6841	-12.6562	-11.8032	-11.7859	-11.4585	-11.4368	-11.3998	-11.3685	-11.3501	-11.321	-11.2376	-11.2108	-11.1796	-11.1512	-10.6906	-10.6369	-10.6263	-10.6053	-9.3226
0.5329	-20.0154	-20.0129	-19.989	-19.9858	-16.2995	-16.2995	-16.2943	-16.2943	-16.2792	-16.2792	-16.268	-16.268	-16.2639	-16.2639	-16.2587	-16.2587	-16.2555	-16.2554	-16.2444	-16.2444	-16.2405	-16.2405	-16.2177	-16.2177	-14.1964	-14.1785	-14.1759	-14.1536	-12.8333	-12.7561	-12.6837	-12.6554	-11.8056	-11.7893	-11.4565	-11.4357	-11.4024	-11.368	-11.3479	-11.3191	-11.2392	-11.2121	-11.1789	-11.1497	-10.6912	-10.6386	-10.626	-10.6037	-9.3229
0.5514	-20.0155	-20.0128	-19.9891	-19.9858	-16.2995	-16.2995	-16.2943	-16.2943	-16.2792	-16.2792	-16.268	-16.268	-16.2639	-16.2639	-16.2587	-16.2587	-16.2555	-16.2554	-16.2444	-16.2444	-16.2405	-16.2405	-16.2177	-16.2177	-14.1973	-14.1778	-14.176	-14.1533	-12.832	-12.7566	-12.6832	-12.6546	-11.8081	-11.7928	-11.4547	-11.435	-11.4047	-11.3671	-11.346	-11.317	-11.2407	-11.2139	-11.1778	-11.1483	-10.6918	-10.6402	-10.6257	-10.6022	-9.3231
0.5699	-20.0155	-20.0127	-19.9891	-19.9858	-16.2995	-16.2995	-16.2943	-16.2943	-16.2792	-16.2792	-16.268	-16.268	-16.2639	-16.2639	-16.2587	-16.2587	-16.2555	-16.2555	-16.2444	-16.2444	-16.2405	-16.2405	-16.2177	-16.2177	-14.1982	-14.1774	-14.1758	-14.1531	-12.8306	-12.7572	-12.6828	-12.6539	-11.8105	-11.7963	-11.4531	-11.4345	-11.4066	-11.3658	-11.3445	-11.3147	-11.2421	-11.2161	-11.1765	-11.147	-10.6925	-10.6417	-10.6253	-10.6008	-9.3233
0.5885	-20.0156	-20.0126	-19.9891	-19.9858	-16.2995	-16.2995	-16.2943	-16.2943	-16.2792	-16.2792	-16.268	-16.268	-16.2639	-16.2639	-16.2587	-16.2587	-16.2555	-16.2554	-16.2444	-16.2444	-16.2405	-16.2405	-16.2177	-16.2177	-14.199	-14.1773	-14.1753	-14.1528	-12.8292	-12.7578	-12.6824	-12.6531	-11.8128	-11.7997	-11.4519	-11.4344	-11.4081	-11.3642	-11.3432	-11.3122	-11.2434	-11.2185	-11.1751	-11.1458	-10.6931	-10.643	-10.6249	-10.5996	-9.3235
0.607	-20.0157	-20.0126	-19.9891	-19.9857	-16.2995	-16.2995	-16.2943	-16.2943	-16.2792	-16.2792	-16.268	-16.268	-16.2639	-16.2639	-16.2587	-16.2587	-16.2555	-16.2554	-16.2444	-16.2444	-16.2405	-16.2405	-16.2177	-16.2177	-14.1997	-14.1774	-14.1748	-14.1526	-12.8278	-12.7584	-12.6819	-12.6523	-11.8149	-11.8029	-11.4509	-11.4347	-11.4091	-11.3623	-11.3421	-11.3097	-11.2445	-11.221	-11.1737	-11.1447	-10.6938	-10.6442	-10.6245	-10.5986	-9.3237
0.6256	-20.0157	-20.0125	-19.9891	-19.9857	-16.2995	-16.2995	-16.2943	-16.2943	-16.2792	-16.2792	-16.268	-16.268	-16.2639	-16.2639	-16.2587	-16.2587	-16.2555	-16.2554	-16.2444	-16.2444	-16.2405	-16.2405	-16.2177	-16.2177	-14.2003	-14.1776	-14.1742	-14.1524	-12.8266	-12.759	-12.6816	-12.6516	-11.8169	-11.8059	-11.4502	-11.4353	-11.4097	-11.3603	-11.3413	-11.3072	-11.2455	-11.2236	-11.1724	-11.1437	-10.6944	-10.6452	-10.6241	-10.5976	-9.3238
0.6441	-20.0158	-20.0125	-19.9891	-19.9857	-16.2995	-16.2995	-16.2943	-16.2943	-16.2792	-16.2792	-16.268	-16.268	-16.2639	-16.2639	-16.2587	-16.2587	-16.2555	-16.2555	-16.2444	-16.2444	-16.2405	-16.2405	-16.2177	-16.2177	-14.2009	-14.1777	-14.1737	-14.1522	-12.8254	-12.7596	-12.6812	-12.651	-11.8186	-11.8086	-11.4496	-11.4362	-11.4099	-11.3584	-11.3407	-11.3048	-11.2464	-11.2261	-11.1712	-11.1429	-10.695	-10.6461	-10.6238	-10.5969	-9.324
0.6626	-20.0158	-20.0124	-19.9892	-19.9857	-16.2995	-16.2995	-16.2943	-16.2943	-16.2792	-16.2792	-16.268	-16.268	-16.2639	-16.2639	-16.2587	-16.2587	-16.2555	-16.2555	-16.2444	-16.2444	-16.2405	-16.2405	-16.2177	-16.2177	-14.2013	-14.1779	-14.1733	-14.152	-12.8243	-12.7601	-12.6809	-12.6505	-11.82	-11.8109	-11.4492	-11.4371	-11.41	-11.3566	-11.3402	-11.3026	-11.2471	-11.2284	-11.1702	-11.1422	-10.6955	-10.6468	-10.6235	-10.5962	-9.3241
0.6812	-20.0158	-20.0124	-19.9892	-19.9857	-16.2995	-16.2995	-16.2943	-16.2942	-16.2792	-16.2792	-16.268	-16.268	-16.2639	-16.2639	-16.2587	-16.2587	-16.2555	-16.2555	-16.2444	-16.2444	-16.2405	-16.2405	-16.2177	-16.2177	-14.2017	-14.178	-14.1729	-14.1519	-12.8235	-12.7605	-12.6807	-12.6501	-11.8211	-11.8128	-11.4488	-11.438	-11.41	-11.3551	-11.3399	-11.3007	-11.2475	-11.2305	-11.1693	-11.1416	-10.6959	-10.6473	-10.6233	-10.5957	-9.3241
0.6997	-20.0159	-20.0124	-19.9892	-19.9857	-16.2995	-16.2995	-16.2943	-16.2942	-16.2792	-16.2792	-16.268	-16.268	-16.2639	-16.2639	-16.2587	-16.2587	-16.2555	-16.2555	-16.2444	-16.2444	-16.2405	-16.2405	-16.2177	-16.2177	-14.2019	-14.1781	-14.1727	-14.1518	-12.8228	-12.7608	-12.6805	-12.6498	-11.8218	-11.8142	-11.4486	-11.4388	-11.4099	-11.3539	-11.3397	-11.2993	-11.2478	-11.2321	-11.1687	-11.1412	-10.6962	-10.6477	-10.6231	-10.5954	-9.3242
0.7183	-20.0159	-20.0124	-19.9892	-19.9857	-16.2995	-16.2995	-16.2943	-16.2942	-16.2792	-16.2792	-16.268	-16.268	-16.2639	-16.2639	-16.2587	-16.2587	-16.2555	-16.2555	-16.2444	-16.2444	-16.2405	-16.2405	-16.2177	-16.2177	-14.2021	-14.1781	-14.1726	-14.1517	-12.8224	-12.761	-12.6804	-12.6496	-11.8223	-11.8151	-11.4484	-11.4393	-11.4098	-11.3531	-11.3395	-11.2984	-11.2479	-11.2331	-11.1683	-11.141	-10.6964	-10.6479	-10.623	-10.5952	-9.3242
0.7368	-20.0159	-20.0124	-19.9892	-19.9857	-16.2995	-16.2995	-16.2943	-16.2942	-16.2792	-16.2792	-16.268	-16.268	-16.2639	-16.2639	-16.2587	-16.2587	-16.2555	-16.2555	-16.2444	-16.2444	-16.2405	-16.2405	-16.2177	-16.2177	-14.2021	-14.1781	-14.1725	-14.1517	-12.8223	-12.7611	-12.6803	-12.6495	-11.8225	-11.8153	-11.4483	-11.4395	-11.4098	-11.3529	-11.3395	-11.2981	-11.248	-11.2335	-11.1682	-11.1409	-10.6965	-10.648	-10.623	-10.5951	-9.3242
0.7368	-20.0159	-20.0124	-19.9892	-19.9857	-16.2995	-16.2995	-16.2943	-16.2942	-16.2792	-16.2792	-16.268	-16.268	-16.2639	-16.2639	-16.2587	-16.2587	-16.2555	-16.2555	-16.2444	-16.2444	-16.2405	-16.2405	-16.2177	-16.2177	-14.2021	-14.1781	-14.1725	-14.1517	-12.8223	-12.7611	-12.6803	-12.6495	-11.8225	-11.8153	-11.4483	-11.4395	-11.4098	-11.3529	-11.3395	-11.2981	-11.248	-11.2335	-11.1682	-11.1409	-10.6965	-10.648	-10.623	-10.5951	-9.3242
0.7475	-20.0159	-20.0124	-19.9892	-19.9857	-16.2995	-16.2995	-16.2943	-16.2942	-16.2792	-16.2792	-16.268	-16.268	-16.2639	-16.2639	-16.2587	-16.2587	-16.2555	-16.2555	-16.2444	-16.2444	-16.2405	-16.2405	-16.2177	-16.2177	-14.2021	-14.1782	-14.1725	-14.1517	-12.8223	-12.7611	-12.6803	-12.6495	-11.8225	-11.8153	-11.4483	-11.4394	-11.4098	-11.3529	-11.3397	-11.2982	-11.2478	-11.2333	-11.1682	-11.1409	-10.6964	-10.648	-10.623	-10.5951	-9.3242
0.7581	-20.0159	-20.0124	-19.9892	-19.9857	-16.2995	-16.2995	-16.2943	-16.2942	-16.2792	-16.2792	-16.268	-16.268	-16.2639	-16.2639	-16.2587	-16.2587	-16.2555	-16.2555	-16.2444	-16.2444	-16.2405	-16.2405	-16.2177	-16.2177	-14.2021	-14.1782	-14.1725	-14.1517	-12.8223	-12.7611	-12.6803	-12.6495	-11.8225	-11.8153	-11.4482	-11.4391	-11.4098	-11.3529	-11.3405	-11.2985	-11.2473	-11.233	-11.1682	-11.1411	-10.6963	-10.6481	-10.6229	-10.5952	-9.3242
0.7688	-20.0159	-20.0124	-19.9892	-19.9857	-16.2995	-16.2995	-16.2943	-16.2942	-16.2792	-16.2792	-16.268	-16.268	-16.2639	-16.2639	-16.2587	-16.2587	-16.2555	-16.2555	-16.2444	-16.2444	-16.2405	-16.2405	-16.2177	-16.2177	-14.2021	-14.1782	-14.1724	-14.1517	-12.8223	-12.7611	-12.6803	-12.6495	-11.8225	-11.8153	-11.4481	-11.4386	-11.4099	-11.3529	-11.3416	-11.2989	-11.2466	-11.2323	-11.1681	-11.1414	-10.6962	-10.6483	-10.6229	-10.5952	-9.3242
0.7795	-20.0159	-20.0124	-19.9892	-19.9857	-16.2995	-16.2995	-16.2943	-16.2942	-16.2792	-16.2792	-16.268	-16.268	-16.2639	-16.2639	-16.2587	-16.2587	-16.2555	-16.2555	-16.2444	-16.2444	-16.2405	-16.2405	-16.2177	-16.2177	-14.2021	-14.1783	-14.1724	-14.1517	-12.8223	-12.7611	-12.6803	-12.6495	-11.8225	-11.8153	-11.448	-11.4379	-11.41	-11.353	-11.3432	-11.2996	-11.2456	-11.2315	-11.168	-11.1419	-10.696	-10.6485	-10.6228	-10.5953	-9.3243
0.7901	-20.0159	-20.0124	-19.9892	-19.9857	-16.2995	-16.2995	-16.2943	-16.2942	-16.2792	-16.2792	-16.268	-16.268	-16.2639	-16.2639	-16.2587	-16.2587	-16.2555	-16.2555	-16.2444	-16.2444	-16.2405	-16.2405	-16.2177	-16.2177	-14.2021	-14.1783	-14.1723	-14.1517	-12.8223	-12.7611	-12.6803	-12.6495	-11.8226	-11.8152	-11.4478	-11.4371	-11.4102	-11.3531	-11.3451	-11.3003	-11.2443	-11.2305	-11.1678	-11.1424	-10.6957	-10.6488	-10.6226	-10.5955	-9.3243
0.8008	-20.0159	-20.0124	-19.9892	-19.9857	-16.2995	-16.2995	-16.2943	-16.2942	-16.2792	-16.2792	-16.268	-16.268	-16.2639	-16.2639	-16.2587	-16.2587	-16.2555	-16.2555	-16.2444	-16.2444	-16.2405	-16.2405	-16.2177	-16.2177	-14.2021	-14.1784	-14.1722	-14.1517	-12.8223	-12.7611	-12.6803	-12.6495	-11.8226	-11.8152	-11.4476	-11.4361	-11.4103	-11.3534	-11.3471	-11.3012	-11.243	-11.2293	-11.1676	-11.1431	-10.6953	-10.6492	-10.6225	-10.5956	-9.3243
0.8114	-20.0159	-20.0124	-19.9892	-19.9857	-16.2995	-16.2995	-16.2943	-16.2942	-16.2792	-16.2792	-16.268	-16.268	-16.2639	-16.2639	-16.2587	-16.2587	-16.2555	-16.2555	-16.2444	-16.2444	-16.2405	-16.2405	-16.2177	-16.2177	-14.2021	-14.1785	-14.1722	-14.1518	-12.8223	-12.7611	-12.6803	-12.6495	-11.8226	-11.8151	-11.4473	-11.435	-11.4104	-11.3541	-11.3489	-11.3021	-11.2415	-11.2281	-11.1674	-11.1439	-10.695	-10.6496	-10.6223	-10.5958	-9.3243
0.8221	-20.0159	-20.0124	-19.9892	-19.9857	-16.2995	-16.2995	-16.2943	-16.2942	-16.2792	-16.2792	-16.268	-16.268	-16.2639	-16.2639	-16.2587	-16.2587	-16.2555	-16.2555	-16.2444	-16.2444	-16.2405	-16.2405	-16.2177	-16.2177	-14.2021	-14.1785	-14.1721	-14.1518	-12.8223	-12.7611	-12.6803	-12.6496	-11.8227	-11.815	-11.4469	-11.4338	-11.4105	-11.3557	-11.3501	-11.303	-11.2399	-11.2267	-11.1671	-11.1448	-10.6945	-10.65	-10.6222	-10.596	-9.3243
0.8328	-20.0159	-20.0124	-19.9892	-19.9857	-16.2995	-16.2995	-16.2943	-16.2942	-16.2792	-16.2792	-16.268	-16.268	-16.2639	-16.2639	-16.2587	-16.2587	-16.2555	-16.2555	-16.2444	-16.2444	-16.2405	-16.2405	-16.2177	-16.2177	-14.2021	-14.1786	-14.172	-14.1518	-12.8223	-12.7611	-12.6803	-12.6496	-11.8227	-11.815	-11.4465	-11.4326	-11.4105	-11.3581	-11.3506	-11.304	-11.2384	-11.2253	-11.1668	-11.1458	-10.6941	-10.6504	-10.622	-10.5962	-9.3243
0.8434	-20.0159	-20.0124	-19.9892	-19.9857	-16.2995	-16.2995	-16.2943	-16.2942	-16.2792	-16.2792	-16.268	-16.268	-16.2639	-16.2639	-16.2587	-16.2587	-16.2555	-16.2555	-16.2444	-16.2444	-16.2405	-16.2405	-16.2177	-16.2177	-14.2021	-14.1787	-14.1719	-14.1518	-12.8223	-12.7611	-12.6803	-12.6496	-11.8228	-11.8149	-11.4461	-11.4313	-11.4103	-11.361	-11.3508	-11.305	-11.2368	-11.224	-11.1663	-11.1468	-10.6937	-10.6509	-10.6218	-10.5964	-9.3243
0.8541	-20.0159	-20.0124	-19.9892	-19.9857	-16.2995	-16.2995	-16.2943	-16.2943	-16.2792	-16.2792	-16.268	-16.268	-16.2639	-16.2639	-16.2587	-16.2587	-16.2555	-16.2555	-16.2444	-16.2444	-16.2405	-16.2405	-16.2177	-16.2177	-14.2021	-14.1788	-14.1718	-14.1518	-12.8223	-12.7611	-12.6803	-12.6496	-11.8228	-11.8148	-11.4457	-11.4301	-11.41	-11.3641	-11.3509	-11.3059	-11.2353	-11.2226	-11.1658	-11.148	-10.6932	-10.6514	-10.6216	-10.5966	-9.3243
0.8648	-20.0159	-20.0124	-19.9892	-19.9857	-16.2995	-16.2995	-16.2943	-16.2943	-16.2792	-16.2792	-16.268	-16.268	-16.2639	-16.2639	-16.2587	-16.2587	-16.2555	-16.2555	-16.2444	-16.2444	-16.2405	-16.2405	-16.2177	-16.2177	-14.202	-14.1789	-14.1717	-14.1518	-12.8223	-12.7611	-12.6803	-12.6496	-11.8229	-11.8148	-11.4453	-11.429	-11.4095	-11.3673	-11.3509	-11.3068	-11.2339	-11.2214	-11.1653	-11.1492	-10.6927	-10.6519	-10.6215	-10.5968	-9.3243
0.8754	-20.0159	-20.0124	-19.9892	-19.9857	-16.2995	-16.2995	-16.2943	-16.2943	-16.2792	-16.2792	-16.268	-16.268	-16.2639	-16.2639	-16.2587	-16.2587	-16.2555	-16.2555	-16.2444	-16.2444	-16.2405	-16.2405	-16.2177	-16.2177	-14.202	-14.1789	-14.1717	-14.1518	-12.8223	-12.7611	-12.6803	-12.6496	-11.8229	-11.8147	-11.4449	-11.428	-11.4088	-11.3706	-11.3508	-11.3076	-11.2327	-11.2202	-11.1646	-11.1504	-10.6923	-10.6523	-10.6213	-10.597	-9.3243
0.8861	-20.0159	-20.0124	-19.9892	-19.9857	-16.2995	-16.2995	-16.2943	-16.2943	-16.2792	-16.2792	-16.268	-16.268	-16.2639	-16.2639	-16.2587	-16.2587	-16.2555	-16.2555	-16.2444	-16.2444	-16.2405	-16.2405	-16.2177	-16.2177	-14.202	-14.179	-14.1716	-14.1518	-12.8223	-12.7611	-12.6803	-12.6496	-11.823	-11.8147	-11.4445	-11.4272	-11.4078	-11.3737	-11.3508	-11.3083	-11.2315	-11.2192	-11.1638	-11.1517	-10.6919	-10.6527	-10.6211	-10.5972	-9.3243
0.8967	-20.0159	-20.0124	-19.9892	-19.9857	-16.2995	-16.2995	-16.2943	-16.2943	-16.2792	-16.2792	-16.268	-16.268	-16.2639	-16.2639	-16.2587	-16.2587	-16.2555	-16.2555	-16.2444	-16.2444	-16.2405	-16.2405	-16.2177	-16.2177	-14.202	-14.179	-14.1716	-14.1519	-12.8223	-12.7611	-12.6802	-12.6496	-11.823	-11.8146	-11.4441	-11.4266	-11.4065	-11.3767	-11.3507	-11.3089	-11.2306	-11.2184	-11.163	-11.153	-10.6916	-10.6531	-10.621	-10.5973	-9.3243
0.9074	-20.0159	-20.0124	-19.9892	-19.9857	-16.2995	-16.2995	-16.2943	-16.2943	-16.2792	-16.2792	-16.268	-16.268	-16.2639	-16.2639	-16.2587	-16.2587	-16.2555	-16.2555	-16.2444	-16.2444	-16.2405	-16.2405	-16.2177	-16.2177	-14.202	-14.1791	-14.1715	-14.1519	-12.8223	-12.7611	-12.6802	-12.6496	-11.823	-11.8146	-11.4438	-11.4262	-11.4052	-11.3794	-11.3506	-11.3094	-11.2298	-11.2177	-11.162	-11.1543	-10.6913	-10.6533	-10.6209	-10.5974	-9.3243
0.9181	-20.0159	-20.0124	-19.9892	-19.9857	-16.2995	-16.2995	-16.2943	-16.2943	-16.2792	-16.2792	-16.268	-16.268	-16.2639	-16.2639	-16.2587	-16.2587	-16.2555	-16.2555	-16.2444	-16.2444	-16.2405	-16.2405	-16.2177	-16.2177	-14.202	-14.1791	-14.1715	-14.1519	-12.8223	-12.7611	-12.6802	-12.6496	-11.823	-11.8146	-11.4436	-11.4259	-11.4039	-11.3816	-11.3506	-11.3097	-11.2293	-11.2172	-11.1611	-11.1556	-10.6911	-10.6535	-10.6208	-10.5975	-9.3243
0.9287	-20.0159	-20.0124	-19.9892	-19.9857	-16.2995	-16.2995	-16.2943	-16.2943	-16.2792	-16.2792	-16.268	-16.268	-16.2639	-16.2639	-16.2587	-16.2587	-16.2555	-16.2555	-16.2444	-16.2444	-16.2405	-16.2405	-16.2177	-16.2177	-14.202	-14.1791	-14.1715	-14.1519	-12.8223	-12.7611	-12.6802	-12.6496	-11.823	-11.8146	-11.4434	-11.4258	-11.403	-11.3832	-11.3506	-11.3099	-11.2289	-11.2169	-11.1601	-11.1567	-10.691	-10.6537	-10.6208	-10.5976	-9.3243
0.9394	-20.0159	-20.0124	-19.9892	-19.9857	-16.2995	-16.2995	-16.2943	-16.2943	-16.2792	-16.2792	-16.268	-16.268	-16.2639	-16.2639	-16.2587	-16.2587	-16.2555	-16.2555	-16.2444	-16.2444	-16.2405	-16.2405	-16.2177	-16.2177	-14.202	-14.1791	-14.1715	-14.1519	-12.8223	-12.7611	-12.6802	-12.6496	-11.823	-11.8146	-11.4434	-11.4257	-11.4026	-11.3837	-11.3506	-11.31	-11.2288	-11.2168	-11.1596	-11.1573	-10.6909	-10.6537	-10.6208	-10.5976	-9.3243
0.9394	-20.0141	-20.014	-19.9889	-19.9858	-16.2853	-16.2853	-16.283	-16.283	-16.2795	-16.2795	-16.2701	-16.2701	-16.2599	-16.2599	-16.2584	-16.2584	-16.253	-16.253	-16.249	-16.249	-16.2447	-16.2447	-16.2392	-16.2392	-14.1977	-14.1905	-14.1771	-14.1589	-12.8106	-12.7572	-12.676	-12.6579	-11.6422	-11.6162	-11.6121	-11.5978	-11.337	-11.3334	-11.3228	-11.2981	-11.2807	-11.2806	-11.2219	-11.2047	-10.702	-10.6301	-10.62	-10.6136	-9.3326
0.967	-20.0142	-20.0139	-19.9889	-19.9859	-16.2856	-16.2856	-16.2832	-16.2832	-16.2792	-16.2792	-16.27	-16.27	-16.26	-16.26	-16.2585	-16.2585	-16.2531	-16.2531	-16.249	-16.249	-16.2447	-16.2447	-16.2388	-16.2388	-14.1979	-14.1903	-14.1771	-14.1588	-12.8107	-12.7572	-12.676	-12.6578	-11.6483	-11.6226	-11.6067	-11.5911	-11.342	-11.3298	-11.3227	-11.2973	-11.2877	-11.2729	-11.223	-11.2032	-10.702	-10.6301	-10.6205	-10.613	-9.3325
0.9946	-20.0143	-20.0138	-19.9889	-19.9859	-16.2864	-16.2864	-16.2836	-16.2835	-16.2785	-16.2785	-16.2697	-16.2697	-16.2602	-16.2602	-16.2588	-16.2588	-16.2534	-16.2534	-16.249	-16.249	-16.2447	-16.2447	-16.2379	-16.2379	-14.1982	-14.1897	-14.1771	-14.1586	-12.8111	-12.7572	-12.6762	-12.6575	-11.6606	-11.6346	-11.5952	-11.5797	-11.3487	-11.3303	-11.319	-11.2969	-11.2924	-11.2648	-11.2253	-11.1994	-10.7022	-10.6298	-10.6218	-10.6116	-9.3322
1.0222	-20.0144	-20.0137	-19.9889	-19.9859	-16.2874	-16.2874	-16.2842	-16.2841	-16.2776	-16.2776	-16.2693	-16.2693	-16.2608	-16.2608	-16.2591	-16.2591	-16.2538	-16.2538	-16.249	-16.249	-16.2445	-16.2445	-16.2365	-16.2365	-14.1986	-14.1888	-14.1772	-14.1584	-12.8116	-12.7571	-12.6765	-12.6571	-11.6745	-11.6477	-11.5826	-11.5675	-11.3555	-11.334	-11.313	-11.3011	-11.2914	-11.2567	-11.2274	-11.1946	-10.7024	-10.6295	-10.6234	-10.6099	-9.3316
1.0498	-20.0146	-20.0135	-19.9889	-19.9858	-16.2885	-16.2885	-16.2849	-16.2849	-16.2766	-16.2766	-16.2688	-16.2688	-16.2618	-16.2617	-16.2592	-16.2592	-16.2542	-16.2542	-16.2488	-16.2488	-16.2444	-16.2444	-16.2349	-16.2349	-14.1991	-14.1878	-14.1772	-14.158	-12.8124	-12.7571	-12.6768	-12.6566	-11.6889	-11.6613	-11.5698	-11.5552	-11.3623	-11.3383	-11.3079	-11.3048	-11.2894	-11.249	-11.2284	-11.1895	-10.7026	-10.629	-10.625	-10.608	-9.3308
1.0773	-20.0147	-20.0134	-19.9889	-19.9858	-16.2897	-16.2896	-16.2857	-16.2857	-16.2756	-16.2756	-16.2683	-16.2683	-16.263	-16.263	-16.2593	-16.2593	-16.2545	-16.2545	-16.2485	-16.2485	-16.2442	-16.2442	-16.2332	-16.2332	-14.1996	-14.1867	-14.1772	-14.1575	-12.8133	-12.757	-12.6772	-12.656	-11.7034	-11.6753	-11.5574	-11.5427	-11.3691	-11.3425	-11.3101	-11.301	-11.2877	-11.2424	-11.2274	-11.1842	-10.7028	-10.6285	-10.6267	-10.6061	-9.3299
1.1049	-20.0148	-20.0133	-19.9889	-19.9858	-16.2908	-16.2908	-16.2867	-16.2866	-16.2747	-16.2747	-16.2679	-16.2678	-16.2644	-16.2644	-16.2593	-16.2593	-16.2548	-16.2548	-16.2482	-16.2482	-16.244	-16.244	-16.2314	-16.2314	-14.2	-14.1854	-14.1772	-14.157	-12.8143	-12.7571	-12.6776	-12.6554	-11.7177	-11.6895	-11.5453	-11.5302	-11.3758	-11.3463	-11.3131	-11.2973	-11.2856	-11.2381	-11.2235	-11.179	-10.703	-10.6286	-10.6278	-10.6042	-9.3288
1.1325	-20.0149	-20.0132	-19.989	-19.9858	-16.292	-16.2919	-16.2876	-16.2876	-16.2738	-16.2738	-16.2677	-16.2677	-16.2655	-16.2655	-16.2593	-16.2593	-16.2549	-16.2549	-16.2478	-16.2478	-16.2437	-16.2437	-16.2297	-16.2297	-14.2005	-14.1842	-14.1771	-14.1565	-12.8153	-12.7572	-12.678	-12.6547	-11.7316	-11.7038	-11.5337	-11.5177	-11.3824	-11.3495	-11.3155	-11.2962	-11.282	-11.2355	-11.2175	-11.1739	-10.703	-10.6304	-10.6272	-10.6025	-9.3275
1.1601	-20.0151	-20.0131	-19.989	-19.9858	-16.2931	-16.293	-16.2885	-16.2885	-16.2732	-16.2732	-16.2683	-16.2683	-16.2659	-16.2659	-16.2593	-16.2593	-16.2551	-16.2551	-16.2474	-16.2474	-16.2434	-16.2434	-16.228	-16.228	-14.2008	-14.1831	-14.177	-14.1559	-12.8164	-12.7573	-12.6784	-12.654	-11.745	-11.718	-11.5226	-11.5053	-11.3888	-11.3521	-11.3174	-11.2971	-11.2774	-11.2335	-11.2107	-11.1692	-10.7028	-10.6322	-10.6265	-10.6009	-9.3261
1.1877	-20.0152	-20.013	-19.989	-19.9858	-16.2941	-16.2941	-16.2894	-16.2894	-16.2728	-16.2728	-16.2693	-16.2693	-16.2657	-16.2656	-16.2592	-16.2592	-16.2552	-16.2552	-16.2469	-16.2469	-16.243	-16.243	-16.2263	-16.2263	-14.2011	-14.182	-14.1768	-14.1554	-12.8174	-12.7576	-12.6788	-12.6533	-11.7577	-11.7319	-11.5121	-11.493	-11.3948	-11.354	-11.3191	-11.2987	-11.2727	-11.2319	-11.204	-11.1647	-10.7025	-10.6342	-10.6259	-10.5995	-9.3247
1.2153	-20.0153	-20.0129	-19.989	-19.9858	-16.2951	-16.295	-16.2903	-16.2902	-16.273	-16.273	-16.2698	-16.2698	-16.2653	-16.2653	-16.2592	-16.2592	-16.2553	-16.2553	-16.2465	-16.2465	-16.2427	-16.2427	-16.2248	-16.2248	-14.2013	-14.1811	-14.1764	-14.1548	-12.8183	-12.7579	-12.6792	-12.6526	-11.7696	-11.7455	-11.5022	-11.4811	-11.4005	-11.3552	-11.3208	-11.3003	-11.2682	-11.2306	-11.1976	-11.1605	-10.7021	-10.6361	-10.6253	-10.5983	-9.3233
1.2429	-20.0154	-20.0128	-19.9891	-19.9858	-16.296	-16.2959	-16.2911	-16.291	-16.2738	-16.2738	-16.2697	-16.2697	-16.265	-16.265	-16.2591	-16.2591	-16.2553	-16.2553	-16.2461	-16.2461	-16.2423	-16.2423	-16.2234	-16.2234	-14.2015	-14.1803	-14.1759	-14.1542	-12.8192	-12.7583	-12.6794	-12.652	-11.7806	-11.7583	-11.493	-11.4697	-11.4057	-11.3559	-11.323	-11.3013	-11.2642	-11.2297	-11.1917	-11.1566	-10.7014	-10.6381	-10.6248	-10.5974	-9.322
1.2705	-20.0155	-20.0127	-19.9891	-19.9857	-16.2968	-16.2967	-16.2918	-16.2918	-16.2749	-16.2749	-16.2694	-16.2694	-16.2647	-16.2647	-16.259	-16.259	-16.2554	-16.2554	-16.2457	-16.2457	-16.242	-16.242	-16.2221	-16.2221	-14.2017	-14.1797	-14.1753	-14.1537	-12.82	-12.7588	-12.6797	-12.6514	-11.7904	-11.7703	-11.4845	-11.459	-11.4103	-11.356	-11.3256	-11.3016	-11.2606	-11.2292	-11.1864	-11.1532	-10.7007	-10.64	-10.6243	-10.5966	-9.3211
1.298	-20.0156	-20.0126	-19.9891	-19.9857	-16.2975	-16.2974	-16.2924	-16.2924	-16.2759	-16.2759	-16.2691	-16.2691	-16.2645	-16.2645	-16.259	-16.259	-16.2554	-16.2554	-16.2454	-16.2454	-16.2416	-16.2416	-16.221	-16.221	-14.2018	-14.1793	-14.1747	-14.1532	-12.8206	-12.7593	-12.6799	-12.6509	-11.799	-11.7812	-11.4767	-11.4494	-11.4142	-11.3557	-11.3284	-11.3013	-11.2575	-11.2292	-11.1816	-11.15	-10.6999	-10.6419	-10.6239	-10.596	-9.3211
1.3256	-20.0157	-20.0125	-19.9891	-19.9857	-16.2981	-16.2981	-16.293	-16.293	-16.2769	-16.2769	-16.2688	-16.2688	-16.2643	-16.2643	-16.2589	-16.2589	-16.2554	-16.2554	-16.2451	-16.2451	-16.2413	-16.2413	-16.22	-16.22	-14.2019	-14.1789	-14.1741	-14.1528	-12.8212	-12.7597	-12.6801	-12.6505	-11.8064	-11.791	-11.4696	-11.4416	-11.417	-11.3552	-11.3313	-11.3007	-11.2549	-11.2296	-11.1776	-11.1473	-10.699	-10.6436	-10.6236	-10.5956	-9.3217
1.3532	-20.0158	-20.0125	-19.9892	-19.9857	-16.2986	-16.2986	-16.2934	-16.2934	-16.2777	-16.2777	-16.2685	-16.2685	-16.2641	-16.2641	-16.2588	-16.2588	-16.2554	-16.2554	-16.2448	-16.2448	-16.241	-16.241	-16.2192	-16.2192	-14.202	-14.1786	-14.1735	-14.1524	-12.8216	-12.7602	-12.6802	-12.6502	-11.8124	-11.7993	-11.4634	-11.4367	-11.4177	-11.3546	-11.334	-11.2999	-11.2527	-11.2304	-11.1743	-11.1451	-10.6982	-10.6451	-10.6234	-10.5954	-9.3225
1.3808	-20.0158	-20.0124	-19.9892	-19.9857	-16.299	-16.299	-16.2938	-16.2938	-16.2783	-16.2783	-16.2683	-16.2683	-16.264	-16.264	-16.2588	-16.2588	-16.2555	-16.2554	-16.2446	-16.2446	-16.2408	-16.2408	-16.2186	-16.2185	-14.2021	-14.1784	-14.1731	-14.1521	-12.8219	-12.7606	-12.6803	-12.6499	-11.8169	-11.806	-11.4579	-11.4355	-11.4158	-11.3539	-11.3363	-11.2992	-11.2508	-11.2314	-11.1716	-11.1433	-10.6975	-10.6463	-10.6232	-10.5952	-9.3232
1.4084	-20.0158	-20.0124	-19.9892	-19.9857	-16.2993	-16.2993	-16.2941	-16.294	-16.2788	-16.2788	-16.2681	-16.2681	-16.264	-16.2639	-16.2587	-16.2587	-16.2555	-16.2554	-16.2445	-16.2445	-16.2406	-16.2406	-16.2181	-16.2181	-14.2021	-14.1783	-14.1728	-14.1519	-12.8221	-12.7609	-12.6803	-12.6497	-11.8201	-11.8111	-11.4534	-11.4366	-11.4129	-11.3534	-11.338	-11.2986	-11.2493	-11.2324	-11.1697	-11.1419	-10.6969	-10.6472	-10.6231	-10.5951	-9.3238
1.436	-20.0159	-20.0124	-19.9892	-19.9857	-16.2995	-16.2994	-16.2942	-16.2942	-16.2791	-16.2791	-16.2681	-16.2681	-16.2639	-16.2639	-16.2587	-16.2587	-16.2555	-16.2555	-16.2444	-16.2444	-16.2405	-16.2405	-16.2178	-16.2178	-14.2021	-14.1782	-14.1726	-14.1518	-12.8223	-12.761	-12.6803	-12.6495	-11.8219	-11.8143	-11.4498	-11.4385	-11.4106	-11.353	-11.3391	-11.2982	-11.2483	-11.2332	-11.1686	-11.1411	-10.6966	-10.6478	-10.623	-10.5951	-9.3241
1.4636	-20.0159	-20.0124	-19.9892	-19.9857	-16.2995	-16.2995	-16.2943	-16.2942	-16.2792	-16.2792	-16.268	-16.268	-16.2639	-16.2639	-16.2587	-16.2587	-16.2555	-16.2555	-16.2444	-16.2444	-16.2405	-16.2405	-16.2177	-16.2177	-14.2021	-14.1781	-14.1725	-14.1517	-12.8223	-12.7611	-12.6803	-12.6495	-11.8225	-11.8153	-11.4483	-11.4395	-11.4098	-11.3529	-11.3395	-11.2981	-11.248	-11.2335	-11.1682	-11.1409	-10.6965	-10.648	-10.623	-10.5951	-9.3242
1.4636	-20.0159	-20.0124	-19.9892	-19.9857	-16.2995	-16.2995	-16.2943	-16.2942	-16.2792	-16.2792	-16.268	-16.268	-16.2639	-16.2639	-16.2587	-16.2587	-16.2555	-16.2555	-16.2444	-16.2444	-16.2405	-16.2405	-16.2177	-16.2177	-14.2021	-14.1781	-14.1725	-14.1517	-12.8223	-12.7611	-12.6803	-12.6495	-11.8225	-11.8153	-11.4483	-11.4395	-11.4098	-11.3529	-11.3395	-11.2981	-11.248	-11.2335	-11.1682	-11.1409	-10.6965	-10.648	-10.623	-10.5951	-9.3242
1.4841	-20.0159	-20.0124	-19.9892	-19.9857	-16.2995	-16.2995	-16.2943	-16.2942	-16.2792	-16.2792	-16.268	-16.268	-16.2639	-16.2639	-16.2587	-16.2587	-16.2555	-16.2555	-16.2444	-16.2444	-16.2405	-16.2405	-16.2177	-16.2177	-14.2021	-14.1781	-14.1726	-14.1517	-12.8224	-12.761	-12.6804	-12.6496	-11.8223	-11.815	-11.4483	-11.4394	-11.4099	-11.3531	-11.3395	-11.2983	-11.2481	-11.2332	-11.1684	-11.1409	-10.6964	-10.6479	-10.623	-10.5951	-9.3242
1.5046	-20.0159	-20.0124	-19.9892	-19.9857	-16.2995	-16.2995	-16.2943	-16.2942	-16.2792	-16.2792	-16.268	-16.268	-16.2639	-16.2639	-16.2587	-16.2587	-16.2555	-16.2555	-16.2444	-16.2444	-16.2405	-16.2405	-16.2177	-16.2177	-14.2019	-14.1781	-14.1727	-14.1518	-12.8228	-12.7608	-12.6805	-12.6498	-11.822	-11.8141	-11.4482	-11.4392	-11.4102	-11.3536	-11.3395	-11.2989	-11.2483	-11.2324	-11.1688	-11.1409	-10.6963	-10.6476	-10.6232	-10.5953	-9.3242
1.5251	-20.0158	-20.0124	-19.9892	-19.9857	-16.2995	-16.2995	-16.2943	-16.2942	-16.2792	-16.2792	-16.268	-16.268	-16.2639	-16.2639	-16.2587	-16.2587	-16.2555	-16.2555	-16.2444	-16.2444	-16.2405	-16.2405	-16.2177	-16.2177	-14.2017	-14.178	-14.1729	-14.1519	-12.8235	-12.7605	-12.6807	-12.6501	-11.8213	-11.8125	-11.448	-11.4388	-11.4107	-11.3545	-11.3394	-11.2998	-11.2487	-11.2311	-11.1695	-11.1409	-10.696	-10.6472	-10.6235	-10.5955	-9.3241
1.5455	-20.0158	-20.0124	-19.9892	-19.9857	-16.2995	-16.2995	-16.2943	-16.2942	-16.2792	-16.2792	-16.268	-16.268	-16.2639	-16.2639	-16.2587	-16.2587	-16.2555	-16.2555	-16.2444	-16.2444	-16.2405	-16.2405	-16.2177	-16.2177	-14.2013	-14.1779	-14.1732	-14.152	-12.8243	-12.7601	-12.6809	-12.6505	-11.8204	-11.8105	-11.4477	-11.4384	-11.4113	-11.3557	-11.3392	-11.3011	-11.2491	-11.2296	-11.1705	-11.141	-10.6957	-10.6465	-10.6238	-10.5958	-9.3241
1.566	-20.0158	-20.0125	-19.9891	-19.9857	-16.2995	-16.2995	-16.2943	-16.2943	-16.2792	-16.2792	-16.268	-16.268	-16.2639	-16.2639	-16.2587	-16.2587	-16.2555	-16.2555	-16.2444	-16.2444	-16.2405	-16.2405	-16.2177	-16.2177	-14.2009	-14.1778	-14.1736	-14.1522	-12.8253	-12.7596	-12.6812	-12.651	-11.8192	-11.8079	-11.4474	-11.4382	-11.412	-11.3573	-11.3388	-11.3025	-11.2496	-11.2278	-11.1718	-11.141	-10.6953	-10.6458	-10.6243	-10.5963	-9.324
1.5865	-20.0157	-20.0125	-19.9891	-19.9857	-16.2995	-16.2995	-16.2943	-16.2943	-16.2792	-16.2792	-16.268	-16.268	-16.2639	-16.2639	-16.2587	-16.2587	-16.2555	-16.2555	-16.2444	-16.2444	-16.2405	-16.2405	-16.2177	-16.2177	-14.2003	-14.1776	-14.1741	-14.1524	-12.8265	-12.759	-12.6816	-12.6516	-11.8178	-11.8049	-11.447	-11.4382	-11.4126	-11.359	-11.3383	-11.304	-11.2502	-11.2259	-11.1732	-11.141	-10.6948	-10.6449	-10.6248	-10.5968	-9.3239
1.607	-20.0157	-20.0126	-19.9891	-19.9857	-16.2995	-16.2995	-16.2943	-16.2943	-16.2792	-16.2792	-16.268	-16.268	-16.2639	-16.2639	-16.2587	-16.2587	-16.2555	-16.2555	-16.2444	-16.2444	-16.2405	-16.2405	-16.2177	-16.2177	-14.1997	-14.1775	-14.1746	-14.1526	-12.8278	-12.7584	-12.682	-12.6523	-11.8162	-11.8015	-11.4466	-11.4386	-11.4132	-11.3609	-11.3376	-11.3055	-11.2509	-11.224	-11.1749	-11.141	-10.6942	-10.6439	-10.6254	-10.5974	-9.3237
1.6275	-20.0156	-20.0126	-19.9891	-19.9858	-16.2995	-16.2995	-16.2943	-16.2943	-16.2792	-16.2792	-16.268	-16.268	-16.2639	-16.2639	-16.2587	-16.2587	-16.2555	-16.2555	-16.2444	-16.2444	-16.2405	-16.2405	-16.2177	-16.2177	-14.199	-14.1774	-14.1752	-14.1528	-12.8292	-12.7578	-12.6824	-12.6531	-11.8145	-11.7979	-11.4462	-11.4395	-11.4134	-11.3628	-11.3369	-11.3069	-11.2517	-11.222	-11.1767	-11.141	-10.6935	-10.6428	-10.6259	-10.5981	-9.3236
1.648	-20.0155	-20.0127	-19.9891	-19.9858	-16.2995	-16.2995	-16.2943	-16.2943	-16.2792	-16.2792	-16.268	-16.268	-16.2639	-16.2639	-16.2587	-16.2587	-16.2555	-16.2555	-16.2444	-16.2444	-16.2405	-16.2405	-16.2177	-16.2177	-14.1982	-14.1776	-14.1756	-14.1531	-12.8306	-12.7572	-12.6828	-12.6538	-11.8125	-11.794	-11.446	-11.441	-11.4134	-11.3646	-11.336	-11.3082	-11.2526	-11.22	-11.1786	-11.1409	-10.6928	-10.6417	-10.6265	-10.5989	-9.3234
1.6685	-20.0154	-20.0128	-19.989	-19.9858	-16.2995	-16.2995	-16.2943	-16.2943	-16.2792	-16.2792	-16.268	-16.268	-16.2639	-16.2639	-16.2587	-16.2587	-16.2555	-16.2554	-16.2444	-16.2444	-16.2405	-16.2405	-16.2177	-16.2177	-14.1974	-14.178	-14.1758	-14.1533	-12.8319	-12.7566	-12.6832	-12.6546	-11.8106	-11.79	-11.4459	-11.4429	-11.413	-11.3662	-11.3352	-11.3094	-11.2537	-11.2182	-11.1805	-11.1408	-10.692	-10.6407	-10.6269	-10.5997	-9.3232
1.689	-20.0154	-20.0128	-19.989	-19.9858	-16.2995	-16.2995	-16.2943	-16.2943	-16.2792	-16.2792	-16.268	-16.268	-16.2639	-16.2639	-16.2587	-16.2587	-16.2555	-16.2554	-16.2444	-16.2444	-16.2405	-16.2405	-16.2177	-16.2177	-14.1964	-14.1787	-14.1757	-14.1536	-12.8333	-12.7561	-12.6837	-12.6554	-11.8086	-11.786	-11.4463	-11.4449	-11.4123	-11.3676	-11.3343	-11.3103	-11.2549	-11.2164	-11.1825	-11.1406	-10.6912	-10.6399	-10.6271	-10.6007	-9.323
1.7095	-20.0153	-20.0129	-19.989	-19.9858	-16.2995	-16.2995	-16.2943	-16.2943	-16.2792	-16.2792	-16.268	-16.268	-16.2639	-16.2639	-16.2587	-16.2587	-16.2555	-16.2554	-16.2444	-16.2444	-16.2405	-16.2405	-16.2177	-16.2177	-14.1954	-14.1795	-14.1756	-14.1538	-12.8345	-12.7556	-12.6841	-12.6561	-11.8067	-11.7821	-11.4484	-11.4458	-11.4115	-11.3687	-11.3334	-11.311	-11.2562	-11.2148	-11.1844	-11.1405	-10.6904	-10.6393	-10.627	-10.6017	-9.3227
1.73	-20.0152	-20.013	-19.989	-19.9858	-16.2995	-16.2995	-16.2943	-16.2943	-16.2792	-16.2792	-16.268	-16.268	-16.2639	-16.2639	-16.2587	-16.2587	-16.2555	-16.2554	-16.2444	-16.2444	-16.2405	-16.2405	-16.2177	-16.2177	-14.1944	-14.1805	-14.1754	-14.1541	-12.8356	-12.7551	-12.6845	-12.6568	-11.8048	-11.7783	-11.451	-11.4464	-11.4104	-11.3696	-11.3326	-11.3116	-11.2575	-11.2133	-11.1862	-11.1403	-10.6897	-10.6391	-10.6265	-10.6028	-9.3225
1.7505	-20.0151	-20.0131	-19.989	-19.9859	-16.2995	-16.2995	-16.2943	-16.2943	-16.2792	-16.2792	-16.268	-16.268	-16.2639	-16.2639	-16.2587	-16.2587	-16.2555	-16.2554	-16.2444	-16.2444	-16.2405	-16.2405	-16.2177	-16.2177	-14.1933	-14.1815	-14.1753	-14.1543	-12.8366	-12.7548	-12.6848	-12.6574	-11.8031	-11.7749	-11.4537	-11.447	-11.4093	-11.3702	-11.3319	-11.3119	-11.2587	-11.212	-11.1879	-11.1401	-10.6889	-10.6391	-10.6257	-10.604	-9.3222
1.771	-20.0151	-20.0131	-19.989	-19.9859	-16.2995	-16.2995	-16.2943	-16.2943	-16.2792	-16.2792	-16.268	-16.268	-16.2639	-16.2639	-16.2587	-16.2587	-16.2555	-16.2554	-16.2444	-16.2444	-16.2405	-16.2405	-16.2177	-16.2177	-14.1922	-14.1826	-14.1751	-14.1545	-12.8375	-12.7544	-12.6851	-12.658	-11.8017	-11.7719	-11.4561	-11.4476	-11.4082	-11.3707	-11.3313	-11.3121	-11.2599	-11.2109	-11.1893	-11.14	-10.6883	-10.6393	-10.6247	-10.6051	-9.322
1.7915	-20.015	-20.0132	-19.9889	-19.9859	-16.2995	-16.2995	-16.2943	-16.2943	-16.2792	-16.2792	-16.268	-16.268	-16.2639	-16.2639	-16.2587	-16.2587	-16.2555	-16.2554	-16.2444	-16.2444	-16.2405	-16.2405	-16.2177	-16.2177	-14.191	-14.1838	-14.175	-14.1546	-12.8382	-12.7542	-12.6853	-12.6584	-11.8005	-11.7695	-11.4582	-11.4482	-11.4072	-11.371	-11.3308	-11.3122	-11.2609	-11.2101	-11.1905	-11.1398	-10.6877	-10.6396	-10.6236	-10.6062	-9.3218
1.812	-20.015	-20.0132	-19.9889	-19.9859	-16.2995	-16.2995	-16.2943	-16.2943	-16.2792	-16.2792	-16.268	-16.268	-16.2639	-16.2639	-16.2587	-16.2587	-16.2555	-16.2554	-16.2444	-16.2444	-16.2405	-16.2405	-16.2177	-16.2177	-14.1898	-14.1849	-14.1748	-14.1547	-12.8387	-12.754	-12.6855	-12.6587	-11.7996	-11.7677	-11.4598	-11.4487	-11.4064	-11.3712	-11.3305	-11.3122	-11.2617	-11.2095	-11.1913	-11.1397	-10.6873	-10.6399	-10.6227	-10.6071	-9.3216
1.8325	-20.0149	-20.0133	-19.9889	-19.9859	-16.2995	-16.2995	-16.2943	-16.2943	-16.2792	-16.2792	-16.268	-16.268	-16.2639	-16.2639	-16.2587	-16.2587	-16.2555	-16.2554	-16.2444	-16.2444	-16.2405	-16.2405	-16.2177	-16.2177	-14.1887	-14.186	-14.1748	-14.1548	-12.839	-12.7539	-12.6856	-12.6589	-11.7991	-11.7665	-11.4608	-11.449	-11.4059	-11.3714	-11.3302	-11.3122	-11.2622	-11.2091	-11.1919	-11.1396	-10.687	-10.6401	-10.622	-10.6077	-9.3214
1.8529	-20.0149	-20.0133	-19.9889	-19.9859	-16.2995	-16.2995	-16.2943	-16.2943	-16.2792	-16.2792	-16.268	-16.268	-16.2639	-16.2639	-16.2587	-16.2587	-16.2555	-16.2555	-16.2444	-16.2444	-16.2405	-16.2405	-16.2177	-16.2177	-14.1879	-14.1868	-14.1748	-14.1548	-12.8391	-12.7538	-12.6857	-12.659	-11.7989	-11.7661	-11.4611	-11.4492	-11.4058	-11.3714	-11.3302	-11.3122	-11.2623	-11.209	-11.1921	-11.1396	-10.6869	-10.6401	-10.6217	-10.6079	-9.3214
1.8529	-20.0147	-20.0134	-19.989	-19.9858	-16.2853	-16.2853	-16.283	-16.283	-16.2795	-16.2795	-16.27	-16.27	-16.2599	-16.2599	-16.2584	-16.2584	-16.253	-16.253	-16.249	-16.249	-16.2447	-16.2447	-16.2392	-16.2392	-14.2045	-14.1838	-14.1836	-14.1523	-12.8027	-12.755	-12.664	-12.6566	-11.6615	-11.6424	-11.6325	-11.6225	-11.3519	-11.3287	-11.3042	-11.2911	-11.2506	-11.245	-11.2328	-11.206	-10.7038	-10.63	-10.6294	-10.6055	-9.3237
1.8749	-20.0147	-20.0133	-19.989	-19.9858	-16.2856	-16.2856	-16.2832	-16.2831	-16.2792	-16.2792	-16.2699	-16.2699	-16.26	-16.26	-16.2585	-16.2585	-16.2531	-16.2531	-16.249	-16.249	-16.2447	-16.2447	-16.2388	-16.2388	-14.2045	-14.184	-14.1834	-14.1523	-12.8028	-12.7551	-12.6642	-12.6564	-11.6668	-11.6536	-11.624	-11.6142	-11.3527	-11.3286	-11.305	-11.2906	-11.2527	-11.2449	-11.2301	-11.2057	-10.7038	-10.6303	-10.6291	-10.6054	-9.3238
1.8968	-20.0148	-20.0133	-19.989	-19.9858	-16.2864	-16.2864	-16.2835	-16.2835	-16.2785	-16.2785	-16.2697	-16.2697	-16.2602	-16.2602	-16.2588	-16.2588	-16.2534	-16.2534	-16.249	-16.249	-16.2447	-16.2447	-16.2379	-16.2379	-14.2044	-14.1841	-14.1829	-14.1523	-12.8032	-12.7552	-12.6648	-12.656	-11.6779	-11.6692	-11.6119	-11.5987	-11.3547	-11.3286	-11.3073	-11.2895	-11.2574	-11.2438	-11.2244	-11.2047	-10.7038	-10.6309	-10.6285	-10.6053	-9.3238
1.9187	-20.0148	-20.0133	-19.989	-19.9858	-16.2874	-16.2874	-16.2841	-16.2841	-16.2776	-16.2776	-16.2693	-16.2693	-16.2608	-16.2608	-16.2591	-16.2591	-16.2538	-16.2538	-16.249	-16.249	-16.2446	-16.2445	-16.2365	-16.2365	-14.2043	-14.1842	-14.1823	-14.1523	-12.8039	-12.7554	-12.6658	-12.6554	-11.6904	-11.6849	-11.5986	-11.582	-11.358	-11.3285	-11.3103	-11.2883	-11.2623	-11.2419	-11.2179	-11.203	-10.7038	-10.6317	-10.6279	-10.605	-9.3239
1.9407	-20.0149	-20.0132	-19.989	-19.9858	-16.2885	-16.2885	-16.2849	-16.2849	-16.2766	-16.2766	-16.2688	-16.2688	-16.2618	-16.2618	-16.2592	-16.2592	-16.2542	-16.2542	-16.2488	-16.2488	-16.2444	-16.2444	-16.2349	-16.2349	-14.2043	-14.1841	-14.1816	-14.1522	-12.8048	-12.7556	-12.6669	-12.6547	-11.7033	-11.7002	-11.5851	-11.5652	-11.3621	-11.3287	-11.3138	-11.2877	-11.2662	-11.2396	-11.2115	-11.2003	-10.7038	-10.6325	-10.6272	-10.6047	-9.324
1.9626	-20.015	-20.0131	-19.989	-19.9858	-16.2897	-16.2896	-16.2857	-16.2857	-16.2756	-16.2756	-16.2683	-16.2683	-16.263	-16.263	-16.2593	-16.2593	-16.2545	-16.2545	-16.2485	-16.2485	-16.2442	-16.2442	-16.2332	-16.2332	-14.2041	-14.184	-14.1808	-14.1522	-12.8059	-12.7559	-12.6681	-12.654	-11.7159	-11.7149	-11.5715	-11.5485	-11.3669	-11.3291	-11.3174	-11.2885	-11.2683	-11.2373	-11.206	-11.1964	-10.7037	-10.6336	-10.6265	-10.6042	-9.3241
1.9845	-20.0151	-20.013	-19.989	-19.9858	-16.2908	-16.2908	-16.2866	-16.2866	-16.2747	-16.2747	-16.2678	-16.2678	-16.2644	-16.2644	-16.2593	-16.2593	-16.2548	-16.2548	-16.2482	-16.2482	-16.244	-16.244	-16.2314	-16.2314	-14.204	-14.1837	-14.1799	-14.1522	-12.8072	-12.7563	-12.6693	-12.6533	-11.729	-11.7282	-11.5582	-11.5322	-11.3722	-11.3297	-11.321	-11.2906	-11.2683	-11.2351	-11.2014	-11.1912	-10.7035	-10.6347	-10.6257	-10.6037	-9.3242
2.0065	-20.0152	-20.0129	-19.989	-19.9858	-16.292	-16.2919	-16.2876	-16.2876	-16.2738	-16.2738	-16.2677	-16.2677	-16.2655	-16.2655	-16.2593	-16.2593	-16.2549	-16.2549	-16.2478	-16.2478	-16.2437	-16.2437	-16.2297	-16.2297	-14.2038	-14.1834	-14.179	-14.1521	-12.8087	-12.7567	-12.6706	-12.6527	-11.7422	-11.74	-11.5453	-11.5165	-11.3778	-11.3307	-11.3244	-11.2936	-11.267	-11.2333	-11.1974	-11.1852	-10.7032	-10.6359	-10.6249	-10.6031	-9.3243
2.0284	-20.0153	-20.0129	-19.9891	-19.9858	-16.2931	-16.293	-16.2885	-16.2885	-16.2732	-16.2732	-16.2683	-16.2683	-16.2659	-16.2659	-16.2593	-16.2593	-16.2551	-16.2551	-16.2474	-16.2474	-16.2434	-16.2434	-16.228	-16.228	-14.2036	-14.1831	-14.178	-14.1521	-12.8102	-12.7572	-12.6719	-12.6522	-11.7546	-11.7511	-11.5329	-11.5014	-11.3836	-11.3322	-11.3275	-11.2964	-11.2649	-11.2318	-11.1936	-11.1791	-10.7028	-10.6373	-10.6242	-10.6024	-9.3244
2.0503	-20.0154	-20.0128	-19.9891	-19.9857	-16.2941	-16.2941	-16.2894	-16.2894	-16.2728	-16.2728	-16.2693	-16.2693	-16.2656	-16.2656	-16.2592	-16.2592	-16.2552	-16.2552	-16.2469	-16.2469	-16.243	-16.243	-16.2263	-16.2263	-14.2034	-14.1826	-14.1771	-14.1521	-12.8118	-12.7577	-12.6731	-12.6517	-11.7661	-11.7616	-11.5212	-11.4871	-11.3894	-11.3343	-11.3299	-11.2989	-11.2626	-11.2308	-11.19	-11.1731	-10.7023	-10.6387	-10.6235	-10.6017	-9.3244
2.0723	-20.0155	-20.0127	-19.9891	-19.9857	-16.2951	-16.295	-16.2902	-16.2902	-16.273	-16.273	-16.2698	-16.2698	-16.2653	-16.2653	-16.2592	-16.2592	-16.2553	-16.2553	-16.2465	-16.2465	-16.2427	-16.2427	-16.2248	-16.2248	-14.2032	-14.1821	-14.1762	-14.1521	-12.8134	-12.7582	-12.6743	-12.6512	-11.7766	-11.7713	-11.5101	-11.4739	-11.3952	-11.3369	-11.3317	-11.3006	-11.2602	-11.2301	-11.1864	-11.1674	-10.7017	-10.6401	-10.623	-10.6009	-9.3244
2.0942	-20.0156	-20.0126	-19.9891	-19.9857	-16.296	-16.2959	-16.291	-16.291	-16.2738	-16.2738	-16.2697	-16.2697	-16.265	-16.265	-16.2591	-16.2591	-16.2553	-16.2553	-16.2461	-16.2461	-16.2423	-16.2423	-16.2234	-16.2234	-14.203	-14.1816	-14.1754	-14.152	-12.815	-12.7587	-12.6755	-12.6509	-11.7861	-11.7802	-11.4998	-11.4618	-11.4008	-11.3397	-11.3333	-11.3017	-11.2579	-11.2298	-11.183	-11.1621	-10.701	-10.6415	-10.6227	-10.6	-9.3244
2.1161	-20.0156	-20.0126	-19.9891	-19.9857	-16.2968	-16.2967	-16.2918	-16.2918	-16.2749	-16.2749	-16.2694	-16.2694	-16.2647	-16.2647	-16.259	-16.259	-16.2554	-16.2554	-16.2457	-16.2457	-16.242	-16.242	-16.2221	-16.2221	-14.2028	-14.181	-14.1746	-14.152	-12.8165	-12.7592	-12.6765	-12.6505	-11.7946	-11.7882	-11.4902	-11.4511	-11.4061	-11.3424	-11.3347	-11.3021	-11.2558	-11.2299	-11.1798	-11.1573	-10.7003	-10.6428	-10.6225	-10.5991	-9.3244
2.1381	-20.0157	-20.0125	-19.9891	-19.9857	-16.2975	-16.2974	-16.2924	-16.2924	-16.2759	-16.2759	-16.2691	-16.2691	-16.2645	-16.2645	-16.259	-16.259	-16.2554	-16.2554	-16.2454	-16.2454	-16.2416	-16.2416	-16.221	-16.221	-14.2027	-14.1804	-14.174	-14.1519	-12.8179	-12.7597	-12.6775	-12.6503	-11.8019	-11.7952	-11.4815	-11.4419	-11.4108	-11.345	-11.3359	-11.3019	-11.2539	-11.2303	-11.1769	-11.1531	-10.6995	-10.644	-10.6224	-10.5982	-9.3243
2.16	-20.0157	-20.0125	-19.9892	-19.9857	-16.2981	-16.2981	-16.293	-16.293	-16.2769	-16.2769	-16.2688	-16.2688	-16.2643	-16.2643	-16.2589	-16.2589	-16.2554	-16.2554	-16.2451	-16.2451	-16.2413	-16.2413	-16.22	-16.22	-14.2025	-14.1798	-14.1735	-14.1519	-12.8192	-12.7601	-12.6783	-12.65	-11.8082	-11.8013	-11.4737	-11.4349	-11.4145	-11.3473	-11.337	-11.3013	-11.2522	-11.2308	-11.1744	-11.1494	-10.6987	-10.6452	-10.6225	-10.5973	-9.3243
2.1819	-20.0158	-20.0124	-19.9892	-19.9857	-16.2986	-16.2986	-16.2934	-16.2934	-16.2777	-16.2777	-16.2685	-16.2685	-16.2641	-16.2641	-16.2588	-16.2588	-16.2554	-16.2554	-16.2448	-16.2448	-16.241	-16.241	-16.2192	-16.2192	-14.2024	-14.1793	-14.1731	-14.1518	-12.8203	-12.7604	-12.679	-12.6498	-11.8133	-11.8063	-11.4666	-11.4312	-11.416	-11.3492	-11.3379	-11.3005	-11.2507	-11.2315	-11.1722	-11.1464	-10.698	-10.6461	-10.6226	-10.5966	-9.3243
2.2039	-20.0158	-20.0124	-19.9892	-19.9857	-16.299	-16.299	-16.2938	-16.2938	-16.2783	-16.2783	-16.2683	-16.2683	-16.264	-16.264	-16.2588	-16.2588	-16.2555	-16.2554	-16.2446	-16.2446	-16.2408	-16.2408	-16.2186	-16.2186	-14.2023	-14.1788	-14.1728	-14.1518	-12.8211	-12.7607	-12.6796	-12.6497	-11.8173	-11.8102	-11.4604	-11.4318	-11.4146	-11.3508	-11.3386	-11.2996	-11.2496	-11.2323	-11.1705	-11.144	-10.6974	-10.6469	-10.6227	-10.596	-9.3243
2.2258	-20.0159	-20.0124	-19.9892	-19.9857	-16.2993	-16.2992	-16.2941	-16.294	-16.2788	-16.2788	-16.2681	-16.2681	-16.264	-16.264	-16.2587	-16.2587	-16.2555	-16.2555	-16.2445	-16.2445	-16.2406	-16.2406	-16.2181	-16.2181	-14.2022	-14.1785	-14.1726	-14.1517	-12.8218	-12.7609	-12.68	-12.6496	-11.8202	-11.8131	-11.4549	-11.4346	-11.4122	-11.352	-11.3391	-11.2988	-11.2487	-11.2329	-11.1692	-11.1423	-10.6969	-10.6475	-10.6229	-10.5955	-9.3242
2.2477	-20.0159	-20.0124	-19.9892	-19.9857	-16.2995	-16.2994	-16.2942	-16.2942	-16.2791	-16.2791	-16.2681	-16.2681	-16.2639	-16.2639	-16.2587	-16.2587	-16.2555	-16.2555	-16.2444	-16.2444	-16.2405	-16.2405	-16.2178	-16.2178	-14.2021	-14.1782	-14.1725	-14.1517	-12.8222	-12.7611	-12.6803	-12.6495	-11.8219	-11.8148	-11.4505	-11.4378	-11.4104	-11.3527	-11.3394	-11.2983	-11.2482	-11.2333	-11.1685	-11.1412	-10.6966	-10.6479	-10.6229	-10.5952	-9.3242
2.2697	-20.0159	-20.0124	-19.9892	-19.9857	-16.2995	-16.2995	-16.2943	-16.2942	-16.2792	-16.2792	-16.268	-16.268	-16.2639	-16.2639	-16.2587	-16.2587	-16.2555	-16.2555	-16.2444	-16.2444	-16.2405	-16.2405	-16.2177	-16.2177	-14.2021	-14.1781	-14.1725	-14.1517	-12.8223	-12.7611	-12.6803	-12.6495	-11.8225	-11.8153	-11.4483	-11.4395	-11.4098	-11.3529	-11.3395	-11.2981	-11.248	-11.2335	-11.1682	-11.1409	-10.6965	-10.648	-10.623	-10.5951	-9.3242
2.2697	-20.0159	-20.0124	-19.9892	-19.9857	-16.2995	-16.2995	-16.2943	-16.2942	-16.2792	-16.2792	-16.268	-16.268	-16.2639	-16.2639	-16.2587	-16.2587	-16.2555	-16.2555	-16.2444	-16.2444	-16.2405	-16.2405	-16.2177	-16.2177	-14.2021	-14.1781	-14.1725	-14.1517	-12.8223	-12.7611	-12.6803	-12.6495	-11.8225	-11.8153	-11.4483	-11.4395	-11.4098	-11.3529	-11.3395	-11.2981	-11.248	-11.2335	-11.1682	-11.1409	-10.6965	-10.648	-10.623	-10.5951	-9.3242
2.2966	-20.0159	-20.0124	-19.9892	-19.9857	-16.2995	-16.2994	-16.2942	-16.2942	-16.2791	-16.2791	-16.2681	-16.2681	-16.2639	-16.2639	-16.2587	-16.2587	-16.2555	-16.2555	-16.2444	-16.2444	-16.2405	-16.2405	-16.2178	-16.2178	-14.2021	-14.1782	-14.1726	-14.1518	-12.8223	-12.761	-12.6803	-12.6496	-11.8219	-11.8142	-11.4496	-11.4387	-11.4105	-11.3532	-11.3392	-11.2982	-11.2481	-11.2332	-11.1686	-11.1412	-10.6965	-10.6479	-10.623	-10.5951	-9.3241
2.3236	-20.0158	-20.0124	-19.9892	-19.9857	-16.2993	-16.2993	-16.2941	-16.294	-16.2788	-16.2788	-16.2681	-16.2681	-16.264	-16.264	-16.2587	-16.2587	-16.2555	-16.2555	-16.2445	-16.2445	-16.2406	-16.2406	-16.2181	-16.2181	-14.2021	-14.1782	-14.1729	-14.1519	-12.8221	-12.7609	-12.6803	-12.6497	-11.8202	-11.8109	-11.4528	-11.4374	-11.4125	-11.3539	-11.3384	-11.2984	-11.2484	-11.2327	-11.1698	-11.1421	-10.6966	-10.6475	-10.6232	-10.595	-9.3237
2.3506	-20.0158	-20.0124	-19.9892	-19.9857	-16.299	-16.299	-16.2938	-16.2938	-16.2783	-16.2783	-16.2683	-16.2683	-16.264	-16.264	-16.2588	-16.2588	-16.2555	-16.2554	-16.2446	-16.2446	-16.2408	-16.2408	-16.2186	-16.2185	-14.2021	-14.1782	-14.1733	-14.1521	-12.8219	-12.7606	-12.6803	-12.6499	-11.8171	-11.8058	-11.4571	-11.4369	-11.4148	-11.3551	-11.3372	-11.2987	-11.2487	-11.2319	-11.1718	-11.1436	-10.6968	-10.647	-10.6235	-10.595	-9.3231
2.3775	-20.0158	-20.0125	-19.9892	-19.9857	-16.2986	-16.2986	-16.2934	-16.2934	-16.2777	-16.2777	-16.2685	-16.2685	-16.2641	-16.2641	-16.2588	-16.2588	-16.2554	-16.2554	-16.2448	-16.2448	-16.241	-16.241	-16.2192	-16.2192	-14.202	-14.1783	-14.1739	-14.1524	-12.8216	-12.7602	-12.6802	-12.6501	-11.8126	-11.799	-11.4622	-11.4389	-11.4158	-11.3564	-11.3358	-11.2991	-11.2489	-11.2313	-11.1745	-11.1458	-10.697	-10.6462	-10.6238	-10.595	-9.3224
2.4045	-20.0157	-20.0125	-19.9891	-19.9857	-16.2981	-16.2981	-16.293	-16.293	-16.2769	-16.2769	-16.2688	-16.2688	-16.2643	-16.2643	-16.2589	-16.2589	-16.2554	-16.2554	-16.2451	-16.2451	-16.2413	-16.2413	-16.22	-16.22	-14.202	-14.1784	-14.1746	-14.1527	-12.8212	-12.7597	-12.6801	-12.6505	-11.8066	-11.7907	-11.4682	-11.444	-11.4147	-11.3577	-11.3346	-11.2994	-11.249	-11.2309	-11.178	-11.1485	-10.6973	-10.6452	-10.6243	-10.5951	-9.3216
2.4315	-20.0156	-20.0126	-19.9891	-19.9857	-16.2975	-16.2974	-16.2924	-16.2924	-16.2759	-16.2759	-16.2691	-16.2691	-16.2645	-16.2645	-16.259	-16.259	-16.2554	-16.2554	-16.2454	-16.2454	-16.2416	-16.2416	-16.221	-16.221	-14.2019	-14.1785	-14.1754	-14.1532	-12.8206	-12.7592	-12.68	-12.6509	-11.7992	-11.781	-11.475	-11.4517	-11.4117	-11.3588	-11.3338	-11.2994	-11.2491	-11.2309	-11.1821	-11.1518	-10.6976	-10.6441	-10.6248	-10.5953	-9.3215
2.4584	-20.0155	-20.0127	-19.9891	-19.9857	-16.2968	-16.2967	-16.2918	-16.2918	-16.2749	-16.2749	-16.2694	-16.2694	-16.2647	-16.2647	-16.259	-16.259	-16.2554	-16.2554	-16.2457	-16.2457	-16.242	-16.242	-16.2221	-16.2221	-14.2018	-14.1788	-14.1762	-14.1536	-12.82	-12.7588	-12.6798	-12.6514	-11.7905	-11.7701	-11.4826	-11.4612	-11.4076	-11.3596	-11.3334	-11.2989	-11.2493	-11.2313	-11.1868	-11.1556	-10.6978	-10.6428	-10.6253	-10.5956	-9.3226
2.4854	-20.0154	-20.0128	-19.9891	-19.9858	-16.296	-16.2959	-16.2911	-16.291	-16.2738	-16.2738	-16.2697	-16.2697	-16.265	-16.265	-16.2591	-16.2591	-16.2553	-16.2553	-16.2461	-16.2461	-16.2423	-16.2423	-16.2234	-16.2234	-14.2016	-14.1794	-14.1768	-14.1542	-12.8192	-12.7583	-12.6795	-12.6519	-11.7806	-11.7583	-11.4909	-11.4717	-11.4026	-11.36	-11.3335	-11.2979	-11.2497	-11.2322	-11.1921	-11.1599	-10.6981	-10.6415	-10.6259	-10.5962	-9.3242
2.5124	-20.0153	-20.0129	-19.989	-19.9858	-16.2951	-16.295	-16.2903	-16.2902	-16.273	-16.273	-16.2698	-16.2698	-16.2653	-16.2653	-16.2592	-16.2592	-16.2553	-16.2553	-16.2465	-16.2465	-16.2427	-16.2427	-16.2248	-16.2248	-14.2014	-14.1803	-14.1772	-14.1547	-12.8183	-12.7579	-12.6792	-12.6525	-11.7695	-11.7455	-11.5	-11.4831	-11.3971	-11.3599	-11.3341	-11.2964	-11.2504	-11.2336	-11.1977	-11.1647	-10.6983	-10.6402	-10.6263	-10.597	-9.326
2.5393	-20.0152	-20.0129	-19.989	-19.9858	-16.2941	-16.2941	-16.2894	-16.2894	-16.2728	-16.2728	-16.2693	-16.2693	-16.2656	-16.2656	-16.2592	-16.2592	-16.2552	-16.2552	-16.2469	-16.2469	-16.243	-16.243	-16.2263	-16.2263	-14.2011	-14.1814	-14.1773	-14.1553	-12.8174	-12.7576	-12.6789	-12.6532	-11.7575	-11.7321	-11.5098	-11.495	-11.391	-11.3593	-11.3348	-11.2946	-11.2516	-11.2354	-11.2036	-11.1699	-10.6985	-10.639	-10.6266	-10.5981	-9.3279
2.5663	-20.0151	-20.0131	-19.989	-19.9858	-16.2931	-16.293	-16.2885	-16.2885	-16.2732	-16.2732	-16.2683	-16.2683	-16.2659	-16.2659	-16.2593	-16.2593	-16.2551	-16.2551	-16.2474	-16.2474	-16.2434	-16.2434	-16.228	-16.228	-14.2008	-14.1827	-14.1774	-14.1559	-12.8164	-12.7574	-12.6785	-12.6539	-11.7446	-11.7183	-11.5202	-11.5073	-11.3845	-11.3581	-11.3356	-11.2927	-11.2532	-11.2376	-11.2095	-11.1754	-10.6986	-10.6378	-10.6268	-10.5995	-9.3296
2.5933	-20.0149	-20.0132	-19.989	-19.9858	-16.292	-16.2919	-16.2876	-16.2876	-16.2738	-16.2738	-16.2677	-16.2677	-16.2655	-16.2655	-16.2593	-16.2593	-16.2549	-16.2549	-16.2478	-16.2478	-16.2437	-16.2437	-16.2297	-16.2297	-14.2005	-14.184	-14.1774	-14.1565	-12.8153	-12.7572	-12.6781	-12.6546	-11.7311	-11.7041	-11.5313	-11.5196	-11.3777	-11.3564	-11.3362	-11.2908	-11.2554	-11.2403	-11.2152	-11.1811	-10.6986	-10.6367	-10.6268	-10.6012	-9.3313
2.6202	-20.0148	-20.0133	-19.9889	-19.9858	-16.2908	-16.2908	-16.2866	-16.2866	-16.2747	-16.2747	-16.2678	-16.2678	-16.2644	-16.2644	-16.2593	-16.2593	-16.2548	-16.2548	-16.2482	-16.2482	-16.244	-16.244	-16.2314	-16.2314	-14.2001	-14.1853	-14.1773	-14.157	-12.8143	-12.7571	-12.6777	-12.6553	-11.7171	-11.6899	-11.543	-11.532	-11.3707	-11.3542	-11.3365	-11.2893	-11.258	-11.2435	-11.2203	-11.1868	-10.6986	-10.6357	-10.6266	-10.603	-9.3328
2.6472	-20.0147	-20.0134	-19.9889	-19.9858	-16.2897	-16.2896	-16.2857	-16.2857	-16.2756	-16.2756	-16.2683	-16.2683	-16.263	-16.263	-16.2593	-16.2593	-16.2545	-16.2545	-16.2485	-16.2485	-16.2442	-16.2442	-16.2332	-16.2332	-14.1996	-14.1866	-14.1772	-14.1576	-12.8133	-12.7571	-12.6772	-12.656	-11.7027	-11.6757	-11.5555	-11.5441	-11.3637	-11.3516	-11.3367	-11.2881	-11.2611	-11.2471	-11.2244	-11.1923	-10.6985	-10.6348	-10.6262	-10.6049	-9.3342
2.6742	-20.0146	-20.0135	-19.9889	-19.9858	-16.2885	-16.2885	-16.2849	-16.2849	-16.2766	-16.2766	-16.2688	-16.2688	-16.2618	-16.2617	-16.2592	-16.2592	-16.2542	-16.2542	-16.2488	-16.2488	-16.2444	-16.2444	-16.2349	-16.2349	-14.1991	-14.1879	-14.1771	-14.158	-12.8123	-12.7572	-12.6768	-12.6566	-11.6881	-11.6618	-11.5685	-11.556	-11.3572	-11.3484	-11.3367	-11.2874	-11.2647	-11.2506	-11.2276	-11.1974	-10.6984	-10.6339	-10.6258	-10.6069	-9.3354
2.7011	-20.0144	-20.0136	-19.9889	-19.9859	-16.2874	-16.2874	-16.2842	-16.2841	-16.2776	-16.2776	-16.2693	-16.2693	-16.2608	-16.2608	-16.2591	-16.2591	-16.2538	-16.2538	-16.249	-16.249	-16.2446	-16.2445	-16.2365	-16.2365	-14.1986	-14.189	-14.177	-14.1584	-12.8116	-12.7572	-12.6764	-12.6571	-11.6735	-11.6485	-11.5818	-11.5679	-11.3516	-11.3446	-11.3367	-11.2873	-11.2684	-11.2538	-11.2299	-11.2017	-10.6983	-10.633	-10.6255	-10.6088	-9.3363
2.7281	-20.0143	-20.0138	-19.9889	-19.9859	-16.2864	-16.2864	-16.2836	-16.2835	-16.2785	-16.2785	-16.2697	-16.2697	-16.2602	-16.2602	-16.2588	-16.2588	-16.2534	-16.2534	-16.249	-16.249	-16.2447	-16.2447	-16.2379	-16.2379	-14.1981	-14.1899	-14.177	-14.1587	-12.811	-12.7573	-12.6761	-12.6575	-11.659	-11.6362	-11.5946	-11.5797	-11.3475	-11.3405	-11.337	-11.2878	-11.2718	-11.2561	-11.2314	-11.2051	-10.6982	-10.6322	-10.6251	-10.6104	-9.3369
2.755	-20.0142	-20.0139	-19.9889	-19.9859	-16.2856	-16.2856	-16.2832	-16.2832	-16.2792	-16.2792	-16.27	-16.27	-16.26	-16.26	-16.2585	-16.2585	-16.2531	-16.2531	-16.249	-16.249	-16.2447	-16.2447	-16.2388	-16.2388	-14.1977	-14.1905	-14.1769	-14.1589	-12.8106	-12.7574	-12.6759	-12.6578	-11.6449	-11.628	-11.6039	-11.5911	-11.3448	-11.3383	-11.3363	-11.2885	-11.2741	-11.2576	-11.2322	-11.2072	-10.6981	-10.6317	-10.6249	-10.6115	-9.3373
2.782	-20.0141	-20.014	-19.9889	-19.9859	-16.2853	-16.2853	-16.283	-16.283	-16.2795	-16.2795	-16.2701	-16.2701	-16.2599	-16.2599	-16.2584	-16.2584	-16.253	-16.253	-16.249	-16.249	-16.2447	-16.2447	-16.2392	-16.2392	-14.1976	-14.1907	-14.1769	-14.1589	-12.8105	-12.7574	-12.6758	-12.6579	-11.634	-11.631	-11.6016	-11.601	-11.3437	-11.3384	-11.3353	-11.2889	-11.2749	-11.2581	-11.2325	-11.208	-10.6981	-10.6315	-10.6249	-10.6119	-9.3375
[truncated: 122 more columns]

## Sheet: Fig 7c
Energy/Ev	TDOS	Pb 6s	Pb 6p	I 5s	I 5p	I 4d
-21.2225	0	0	0	0	0	0
-21.1825	0	0	0	0	0	0
-21.1425	0	0	0	0	0	0
-21.1025	0	0	0	0	0	0
-21.0625	0	0	0	0	0	0
-21.0225	0	0	0	0	0	0
-20.9825	0	0	0	0	0	0
-20.9425	0	0	0	0	0	0
-20.9025	0	0	0	0	0	0
-20.8625	0	0	0	0	0	0
-20.8225	0	0	0	0	0	0
-20.7825	0	0	0	0	0	0
-20.7425	0	0	0	0	0	0
-20.7015	0	0	0	0	0	0
-20.6615	0	0	0	0	0	0
-20.6215	0	0	0	0	0	0
-20.5815	0	0	0	0	0	0
-20.5415	0	0	0	0	0	0
-20.5015	0	0	0	0	0	0
-20.4615	0	0	0	0	0	0
-20.4215	0	0	0	0	0	0
-20.3815	0	0	0	0	0	0
-20.3415	0	0	0	0	0	0
-20.3015	0	0	0	0	0	0
-20.2615	0	0	0	0	0	0
-20.2215	0	0	0	0	0	0
-20.1815	0	0	0	0	0	0
-20.1415	0	0	0	0	0	0
-20.1015	0	0	0	0	0	0
-20.0615	0.0001	0	0	0	0	0
-20.0215	0.2142	0	0	1e-05	0	0
-19.9815	17.58	0	0	0.00114	0.00048	7e-05
-19.9415	100.5	3e-05	2e-05	0.00653	0.00273	0.00043
-19.9015	75.02	2e-05	1e-05	0.00485	0.00206	0.00033
-19.8615	6.42	0	0	0.0004	0.00017	2e-05
-19.8215	0.03135	0	0	0	0	0
-19.7815	1e-05	0	0	0	0	0
-19.7415	0	0	0	0	0	0
-19.7005	0	0	0	0	0	0
-19.6605	0	0	0	0	0	0
-19.6205	0	0	0	0	0	0
-19.5805	0	0	0	0	0	0
-19.5405	0	0	0	0	0	0
-19.5005	0	0	0	0	0	0
-19.4605	0	0	0	0	0	0
-19.4205	0	0	0	0	0	0
-19.3805	0	0	0	0	0	0
-19.3405	0	0	0	0	0	0
-19.3005	0	0	0	0	0	0
-19.2605	0	0	0	0	0	0
-19.2205	0	0	0	0	0	0
-19.1805	0	0	0	0	0	0
-19.1405	0	0	0	0	0	0
-19.1005	0	0	0	0	0	0
-19.0605	0	0	0	0	0	0
-19.0205	0	0	0	0	0	0
-18.9805	0	0	0	0	0	0
-18.9405	0	0	0	0	0	0
-18.9005	0	0	0	0	0	0
-18.8605	0	0	0	0	0	0
-18.8205	0	0	0	0	0	0
-18.7805	0	0	0	0	0	0
-18.7405	0	0	0	0	0	0
-18.6995	0	0	0	0	0	0
-18.6595	0	0	0	0	0	0
-18.6195	0	0	0	0	0	0
-18.5795	0	0	0	0	0	0
-18.5395	0	0	0	0	0	0
-18.4995	0	0	0	0	0	0
-18.4595	0	0	0	0	0	0
-18.4195	0	0	0	0	0	0
-18.3795	0	0	0	0	0	0
-18.3395	0	0	0	0	0	0
-18.2995	0	0	0	0	0	0
-18.2595	0	0	0	0	0	0
-18.2195	0	0	0	0	0	0
-18.1795	0	0	0	0	0	0
-18.1395	0	0	0	0	0	0
-18.0995	0	0	0	0	0	0
-18.0595	0	0	0	0	0	0
-18.0195	0	0	0	0	0	0
-17.9795	0	0	0	0	0	0
-17.9395	0	0	0	0	0	0
-17.8995	0	0	0	0	0	0
-17.8595	0	0	0	0	0	0
-17.8195	0	0	0	0	0	0
-17.7795	0	0	0	0	0	0
-17.7395	0	0	0	0	0	0
-17.6985	0	0	0	0	0	0
-17.6585	0	0	0	0	0	0
-17.6185	0	0	0	0	0	0
-17.5785	0	0	0	0	0	0
-17.5385	0	0	0	0	0	0
-17.4985	0	0	0	0	0	0
-17.4585	0	0	0	0	0	0
-17.4185	0	0	0	0	0	0
-17.3785	0	0	0	0	0	0
-17.3385	0	0	0	0	0	0
-17.2985	0	0	0	0	0	0
-17.2585	0	0	0	0	0	0
-17.2185	0	0	0	0	0	0
-17.1785	0	0	0	0	0	0
-17.1385	0	0	0	0	0	0
-17.0985	0	0	0	0	0	0
-17.0585	0	0	0	0	0	0
-17.0185	0	0	0	0	0	0
-16.9785	0	0	0	0	0	0
-16.9385	0	0	0	0	0	0
-16.8985	0	0	0	0	0	0
-16.8585	0	0	0	0	0	0
-16.8185	0	0	0	0	0	0
-16.7785	0	0	0	0	0	0
-16.7385	0	0	0	0	0	0
-16.6975	0	0	0	0	0	0
-16.6575	0	0	0	0	0	0
-16.6175	0	0	0	0	0	0
-16.5775	0	0	0	0	0	0
-16.5375	0	0	0	0	0	0
-16.4975	0	0	0	0	0	0
-16.4575	0	0	0	0	0	0
-16.4175	0	0	0	0	0	0
-16.3775	0	0	0	0	0	0
-16.3375	0.00045	0	0	0	0	0
-16.2975	0.6434	0	0	0.00224	0.00035	4e-05
-16.2575	46.29	0.00015	0.00014	0.1314	0.02303	0.00285
-16.2175	335.5	0.00163	0.00106	0.51556	0.11622	0.01928
-16.1775	473	0.00165	0.00143	0.21616	0.08093	0.01928
-16.1375	136.7	0.00065	0.00049	0.01517	0.01018	0.00313
-16.0975	6.816	7e-05	2e-05	0.0003	0.00026	8e-05
-16.0575	0.03266	0	0	0	0	0
-16.0175	1e-05	0	0	0	0	0
-15.9775	0	0	0	0	0	0
-15.9375	0	0	0	0	0	0
-15.8975	0	0	0	0	0	0
-15.8575	0	0	0	0	0	0
-15.8175	0	0	0	0	0	0
-15.7775	0	0	0	0	0	0
-15.7375	0	0	0	0	0	0
-15.6965	0	0	0	0	0	0
-15.6565	0	0	0	0	0	0
-15.6165	0	0	0	0	0	0
-15.5765	0	0	0	0	0	0
-15.5365	0	0	0	0	0	0
-15.4965	0	0	0	0	0	0
-15.4565	0	0	0	0	0	0
-15.4165	0	0	0	0	0	0
-15.3765	0	0	0	0	0	0
-15.3365	0	0	0	0	0	0
-15.2965	0	0	0	0	0	0
-15.2565	0	0	0	0	0	0
-15.2165	0	0	0	0	0	0
-15.1765	0	0	0	0	0	0
-15.1365	0	0	0	0	0	0
-15.0965	0	0	0	0	0	0
-15.0565	0	0	0	0	0	0
-15.0165	0	0	0	0	0	0
-14.9765	0	0	0	0	0	0
-14.9365	0	0	0	0	0	0
-14.8965	0	0	0	0	0	0
-14.8565	0	0	0	0	0	0
-14.8165	0	0	0	0	0	0
-14.7765	0	0	0	0	0	0
-14.7365	0	0	0	0	0	0
-14.6955	0	0	0	0	0	0
-14.6555	0	0	0	0	0	0
-14.6155	0	0	0	0	0	0
-14.5755	0	0	0	0	0	0
-14.5355	0	0	0	0	0	0
-14.4955	0	0	0	0	0	0
-14.4555	0	0	0	0	0	0
-14.4155	0	0	0	0	0	0
-14.3755	0	0	0	0	0	0
-14.3355	0	0	0	0	0	0
-14.2955	0	0	0	0	0	0
-14.2555	1e-05	0	0	0	0	0
-14.2155	0.03146	0	0	4e-05	0	0
-14.1755	5.401	8e-05	1e-05	0.00568	0.00043	3e-05
-14.1355	65.99	0.00073	0.00018	0.05934	0.00468	0.0005
-14.0955	100.7	0.00083	0.00021	0.07083	0.00627	0.00079
-14.0555	26.81	0.00016	5e-05	0.0139	0.00151	0.00021
-14.0155	0.8621	0	0	0.00037	5e-05	0
-13.9755	0.00149	0	0	0	0	0
-13.9355	0	0	0	0	0	0
-13.8955	0	0	0	0	0	0
-13.8555	0	0	0	0	0	0
-13.8155	0	0	0	0	0	0
-13.7755	0	0	0	0	0	0
-13.7355	0	0	0	0	0	0
-13.6945	0	0	0	0	0	0
-13.6545	0	0	0	0	0	0
-13.6145	0	0	0	0	0	0
-13.5745	0	0	0	0	0	0
-13.5345	0	0	0	0	0	0
-13.4945	0	0	0	0	0	0
-13.4545	0	0	0	0	0	0
-13.4145	0	0	0	0	0	0
-13.3745	0	0	0	0	0	0
-13.3345	0	0	0	0	0	0
-13.2945	0	0	0	0	0	0
-13.2545	0	0	0	0	0	0
-13.2145	0	0	0	0	0	0
-13.1745	0	0	0	0	0	0
-13.1345	0	0	0	0	0	0
-13.0945	0	0	0	0	0	0
-13.0545	0	0	0	0	0	0
-13.0145	0	0	0	0	0	0
-12.9745	0	0	0	0	0	0
-12.9345	0	0	0	0	0	0
-12.8945	0	0	0	0	0	0
-12.8545	0.00361	0	0	5e-05	0	0
-12.8145	0.9539	0.0002	3e-05	0.0115	0.00015	0
-12.7745	16.93	0.00277	0.0004	0.16549	0.00277	0.00023
-12.7345	31.25	0.00352	0.00058	0.22326	0.0052	0.00048
-12.6935	33.9	0.00198	0.00036	0.1209	0.00465	0.0006
-12.6535	20.78	0.00194	0.00022	0.08064	0.00264	0.00033
-12.6135	43.76	0.00763	0.00063	0.23362	0.00491	0.0005
-12.5735	46.83	0.00584	0.00059	0.19127	0.00503	0.00056
-12.5335	5.355	0.00051	5e-05	0.01798	0.00056	6e-05
-12.4935	0.03862	0	0	0.00012	0	0
-12.4535	1e-05	0	0	0	0	0
-12.4135	0	0	0	0	0	0
-12.3735	0	0	0	0	0	0
-12.3335	0	0	0	0	0	0
-12.2935	0	0	0	0	0	0
-12.2535	0	0	0	0	0	0
-12.2135	0	0	0	0	0	0
-12.1735	0	0	0	0	0	0
-12.1335	0	0	0	0	0	0
-12.0935	0	0	0	0	0	0
-12.0535	0	0	0	0	0	0
-12.0135	0	0	0	0	0	0
-11.9735	0	0	0	0	0	0
-11.9335	0	0	0	0	0	0
-11.8935	0	0	0	0	0	0
-11.8535	0.00017	1e-05	0	0.0001	0	0
-11.8135	0.1154	0.00612	4e-05	0.07207	0.00023	1e-05
-11.7735	4.271	0.22674	0.00141	2.668	0.00891	0.00041
-11.7335	18.37	0.9516	0.00901	11.5132	0.03866	0.00176
-11.6925	31.9	1.5544	0.02701	20.158	0.06645	0.00308
-11.6525	18.39	0.8798	0.01782	11.6418	0.03929	0.00175
-11.6125	6.414	0.23298	0.01393	4.2014	0.0116	0.00061
-11.5725	21.53	0.6656	0.05743	14.2662	0.0365	0.00195
-11.5325	20.76	0.6382	0.05475	13.7662	0.03599	0.00179
-11.4925	3.965	0.10414	0.01188	2.6614	0.00634	0.00032
-11.4525	15.75	0.1594	0.06704	10.9338	0.01658	0.001
-11.4125	32.37	0.28106	0.1396	22.5618	0.03345	0.00192
-11.3725	23.27	0.06602	0.10124	16.3596	0.01718	0.00104
-11.3325	29.64	0.01655	0.10162	20.7172	0.01255	0.00096
-11.2925	62.18	0.02847	0.17861	43.892	0.02027	0.00191
-11.2525	75.68	0.03997	0.20517	54.162	0.02566	0.00231
-11.2125	56.41	0.03034	0.11968	40.97	0.01715	0.0015
-11.1725	65.33	0.03132	0.0842	47.936	0.01566	0.00148
-11.1325	62.49	0.03847	0.07092	46.116	0.0147	0.00157
-11.0925	39.86	0.02215	0.03076	29.5614	0.00842	0.00095
-11.0525	10.31	0.00383	0.00533	7.6708	0.00185	0.00023
-11.0125	0.4045	0.00011	0.00014	0.30154	6e-05	0
-10.9725	0.00115	0	0	0.00086	0	0
-10.9325	0	0	0	0	0	0
-10.8925	0	0	0	0	0	0
-10.8525	0	0	0	0	0	0
-10.8125	0	0	0	0	0	0
-10.7725	0	0	0	0	0	0
-10.7325	0.00118	0	0	3e-05	0	0
-10.6915	0.6542	0.00024	6e-05	0.0188	0.00033	2e-05
-10.6515	16.96	0.00681	0.00145	0.52062	0.00852	0.0005
-10.6115	35.27	0.01547	0.0033	1.16032	0.01714	0.00114
-10.5715	65.09	0.03497	0.00736	2.33982	0.02832	0.00282
-10.5315	70.47	0.05236	0.00866	2.80796	0.03043	0.00312
-10.4915	11.2	0.01175	0.00148	0.4939	0.005	0.00051
-10.4515	0.165	0.00021	2e-05	0.00745	7e-05	0
-10.4115	0.00012	0	0	1e-05	0	0
-10.3715	0	0	0	0	0	0
-10.3315	0	0	0	0	0	0
-10.2915	0	0	0	0	0	0
-10.2515	0	0	0	0	0	0
-10.2115	0	0	0	0	0	0
-10.1715	0	0	0	0	0	0
-10.1315	0	0	0	0	0	0
-10.0915	0	0	0	0	0	0
-10.0515	0	0	0	0	0	0
-10.0115	0	0	0	0	0	0
-9.97147	0	0	0	0	0	0
-9.93147	0	0	0	0	0	0
-9.89147	0	0	0	0	0	0
-9.85147	0	0	0	0	0	0
-9.81147	0	0	0	0	0	0
-9.77147	0	0	0	0	0	0
-9.73147	0	0	0	0	0	0
-9.69047	0	0	0	0	0	0
-9.65047	0	0	0	0	0	0
-9.61047	0	0	0	0	0	0
-9.57047	0	0	0	0	0	0
-9.53047	0	0	0	0	0	0
-9.49047	0	0	0	0	0	0
-9.45047	0	0	0	0	0	0
-9.41047	0	0	0	0	0	0
-9.37047	0.00019	0	0	0	0	0
-9.33047	0.2341	0.00011	0	0.00214	0.00029	2e-05
-9.29047	14.69	0.00689	0.00065	0.13466	0.0183	0.00137
-9.25047	74.5	0.03403	0.00318	0.69352	0.08927	0.00706
-9.21047	73.76	0.04213	0.00326	0.77067	0.09126	0.00726
-9.17047	33.68	0.0285	0.00155	0.3728	0.04445	0.00325
-9.13047	2.91	0.00289	0.00015	0.03363	0.00388	0.00027
-9.09047	0.01726	2e-05	0	0.00021	2e-05	0
-9.05047	0	0	0	0	0	0
-9.01047	0	0	0	0	0	0
-8.97047	0	0	0	0	0	0
-8.93047	0	0	0	0	0	0
-8.89047	0	0	0	0	0	0
-8.85047	0	0	0	0	0	0
-8.81047	0	0	0	0	0	0
-8.77047	0	0	0	0	0	0
-8.73047	0	0	0	0	0	0
-8.68947	0	0	0	0	0	0
-8.64947	0	0	0	0	0	0
-8.60947	0	0	0	0	0	0
-8.56947	0	0	0	0	0	0
-8.52947	0	0	0	0	0	0
-8.48947	0	0	0	0	0	0
-8.44947	0	0	0	0	0	0
-8.40947	0	0	0	0	0	0
-8.36947	0	0	0	0	0	0
-8.32947	0	0	0	0	0	0
-8.28947	0	0	0	0	0	0
-8.24947	0.0004	0	0	0	0	0
-8.20947	0.3009	0.00127	1e-05	0.00105	0.0007	3e-05
-8.16947	11.09	0.04806	0.00051	0.04083	0.02597	0.00102
-8.12947	31.66	0.1377	0.00153	0.12556	0.07342	0.00276
-8.08947	28.86	0.07222	0.00107	0.09091	0.05358	0.00256
-8.04947	48.62	0.1138	0.00175	0.13797	0.08273	0.00389
-8.00947	65.29	0.1886	0.00262	0.20453	0.11088	0.00444
-7.96947	13.78	0.03566	0.00053	0.04147	0.02226	0.00094
-7.92947	0.1886	0.00041	0	0.00051	0.00028	0
-7.88947	0.00011	0	0	0	0	0
-7.84947	0	0	0	0	0	0
-7.80947	0	0	0	0	0	0
-7.76947	0	0	0	0	0	0
-7.72947	0	0	0	0	0	0
-7.68847	0	0	0	0	0	0
-7.64847	0	0	0	0	0	0
-7.60847	0	0	0	0	0	0
-7.56847	0	0	0	0	0	0
-7.52847	0	0	0	0	0	0
-7.48847	0	0	0	0	0	0
-7.44847	0	0	0	0	0	0
-7.40847	0.00451	0.0028	0	1e-05	0.00014	2e-05
-7.36847	1.071	0.6656	8e-05	0.00314	0.03513	0.00279
-7.32847	16.72	10.372	0.00132	0.13121	0.54997	0.04271
-7.28847	43.84	26.912	0.00453	0.89622	1.46326	0.10465
-7.24847	39.68	23.49	0.00568	1.978	1.40082	0.07584
-7.20847	50.7	28.586	0.00586	4.1676	1.88305	0.06943
-7.16847	40.94	22.5	0.00304	4.0548	1.55644	0.045
-7.12847	6.753	3.6862	0.00036	0.70844	0.25723	0.00689
-7.08847	0.1043	0.05466	0	0.01081	0.00383	0.0001
-7.04847	1.222	0.03354	7e-05	0.00634	0.00264	0.00018
-7.00847	20.81	0.6316	0.00113	0.11598	0.0456	0.00335
-6.96847	26.34	0.8358	0.00146	0.15173	0.05753	0.00441
-6.92847	32.83	0.2638	0.00119	0.06714	0.03976	0.00285
-6.88847	92.45	0.5772	0.00284	0.17298	0.09795	0.00748
-6.84847	25.61	0.1596	0.00071	0.05213	0.02478	0.00206
-6.80847	0.5296	0.00331	1e-05	0.00118	0.00046	5e-05
-6.76847	0.00058	0	0	0	0	0
-6.72847	0	0	0	0	0	0
-6.68747	0	0	0	0	0	0
-6.64747	0	0	0	0	0	0
-6.60747	0	0	0	0	0	0
-6.56747	0	0	0	0	0	0
-6.52747	0	0	0	0	0	0
-6.48747	0	0	0	0	0	0
-6.44747	0	0	0	0	0	0
-6.40747	0	0	0	0	0	0
-6.36747	0	0	0	0	0	0
-6.32747	0	0	0	0	0	0
-6.28747	0	0	0	0	0	0
-6.24747	0	0	0	0	0	0
-6.20747	0	0	0	0	0	0
-6.16747	0	0	0	0	0	0
-6.12747	0	0	0	0	0	0
-6.08747	0	0	0	0	0	0
-6.04747	0	0	0	0	0	0
-6.00747	2e-05	0	0	0	0	0
-5.96747	0.05052	5e-05	0	9e-05	0.00014	0
-5.92747	5.537	0.00623	0.00068	0.00952	0.01672	0.00063
-5.88747	32.17	0.04124	0.00409	0.05574	0.09886	0.00364
-5.84747	31.41	0.03783	0.0039	0.04141	0.09106	0.00346
-5.80747	71.67	0.067	0.00799	0.09888	0.21216	0.00795
-5.76747	51.99	0.03353	0.0049	0.09578	0.15752	0.00536
-5.72747	6.903	0.00319	0.00056	0.01488	0.02003	0.00067
-5.68647	0.0808	3e-05	0	0.00018	0.00022	0
-5.64647	4e-05	0	0	0	0	0
-5.60647	0	0	0	0	0	0
-5.56647	0	0	0	0	0	0
-5.52647	0	0	0	0	0	0
-5.48647	0	0	0	0	0	0
-5.44647	0	0	0	0	0	0
-5.40647	0	0	0	0	0	0
-5.36647	0	0	0	0	0	0
-5.32647	0	0	0	0	0	0
-5.28647	0	0	0	0	0	0
-5.24647	0	0	0	0	0	0
-5.20647	0.00631	0	0	0	2e-05	0
-5.16647	1.85	0.00071	0.00022	0.00063	0.00686	0.0003
-5.12647	24.91	0.0105	0.00303	0.0087	0.09219	0.00413
-5.08647	22.65	0.01056	0.00292	0.00914	0.08562	0.00373
-5.04647	22.72	0.01781	0.00595	0.04077	0.14658	0.0029
-5.00647	69.56	0.05626	0.02	0.12877	0.48215	0.00865
-4.96647	67.04	0.04874	0.02	0.09711	0.43082	0.00916
-4.92647	73.25	0.05221	0.01702	0.07642	0.36617	0.01117
-4.88647	83.24	0.06014	0.01876	0.10138	0.42461	0.01197
-4.84647	32.66	0.01807	0.00631	0.0371	0.14855	0.00464
-4.80647	1.721	0.00065	0.00028	0.00157	0.00692	0.00026
-4.76647	0.00663	0	0	0	2e-05	0
-4.72647	0	0	0	0	0	0
-4.68547	0	0	0	0	0	0
-4.64547	0	0	0	0	0	0
-4.60547	0	0	0	0	0	0
-4.56547	0.00014	0	0	0	0	0
-4.52547	0.1479	0.00017	0.0001	0.00013	0.0013	2e-05
-4.48547	9.131	0.00791	0.00597	0.00737	0.07478	0.00135
-4.44547	56.4	0.03924	0.0292	0.03906	0.39028	0.00766
-4.40547	60.73	0.03607	0.02488	0.03827	0.3628	0.00795
-4.36547	20.8	0.01132	0.00706	0.01219	0.10224	0.00273
-4.32547	3.357	0.00227	0.00108	0.00181	0.01475	0.00043
-4.28547	15.02	0.01011	0.00801	0.00914	0.09053	0.00146
-4.24547	28.65	0.01491	0.01209	0.01963	0.13967	0.00289
-4.20547	6.119	0.00236	0.00232	0.00464	0.03069	0.00066
-4.16547	14.69	0.00589	0.01177	0.01152	0.2063	0.00222
-4.12547	44.35	0.01869	0.03309	0.03897	0.55648	0.00728
-4.08547	39.84	0.0228	0.02419	0.03917	0.38951	0.00743
-4.04547	37.61	0.02506	0.01916	0.04084	0.31318	0.00673
-4.00547	41.47	0.01749	0.02039	0.04994	0.30726	0.00725
-3.96547	20.1	0.00528	0.0097	0.02509	0.13206	0.00358
-3.92547	1.176	0.00027	0.00051	0.00153	0.00684	0.00021
-3.88547	0.00444	0	0	1e-05	3e-05	0
-3.84547	0	0	0	0	0	0
-3.80547	0	0	0	0	0	0
-3.76547	4e-05	0	0	0	0	0
-3.72547	0.06317	2e-05	0.0001	3e-05	0.00105	0
-3.68447	5.118	0.00171	0.00676	0.00297	0.07875	0.00099
-3.64447	31.45	0.01012	0.03609	0.0196	0.44682	0.00579
-3.60447	45.36	0.02032	0.0514	0.03061	0.62569	0.00786
-3.56447	62.48	0.02988	0.07039	0.05186	0.72248	0.01146
-3.52447	47.16	0.01985	0.05513	0.03432	0.43342	0.00875
-3.48447	8.053	0.00312	0.00921	0.00484	0.06655	0.00148
-3.44447	0.1062	4e-05	0.00011	6e-05	0.00081	1e-05
-3.40447	6e-05	0	0	0	0	0
-3.36447	0	0	0	0	0	0
-3.32447	0	0	0	0	0	0
-3.28447	0	0	0	0	0	0
-3.24447	0	0	0	0	0	0
-3.20447	0	0	0	0	0	0
-3.16447	0	0	0	0	0	0
-3.12447	0	0	0	0	0	0
-3.08447	0	0	0	0	0	0
-3.04447	0	0	0	0	0	0
-3.00447	0.00345	0	0.00032	5e-05	0.00105	0
-2.96447	0.4511	2e-05	0.04259	0.00622	0.13864	0.00073
-2.92447	4.365	0.00015	0.4172	0.06142	1.35322	0.00743
-2.88447	5.782	0.00021	0.55714	0.08502	1.79254	0.0102
-2.84447	4.053	0.00021	0.40147	0.0658	1.26409	0.00788
-2.80447	6.261	0.00273	0.63194	0.10648	1.97166	0.01318
-2.76447	10.23	0.0288	0.96378	0.12579	3.26905	0.02025
-2.72447	13.44	0.05066	1.24133	0.14211	4.35158	0.02669
-2.68347	8.651	0.03288	0.80797	0.09567	2.81975	0.01827
-2.64347	10.98	0.03781	1.0535	0.1358	3.60597	0.02531
-2.60347	8.642	0.02888	0.83635	0.11211	2.83919	0.02049
-2.56347	1.967	0.00568	0.19223	0.02723	0.64715	0.00481
-2.52347	0.09896	0.00027	0.00969	0.0014	0.03255	0.00024
-2.48347	0.00028	0	3e-05	0	9e-05	0
-2.44347	0.0007	1e-05	5e-05	0	0.00025	0
-2.40347	0.2797	0.00198	0.0198	0.00061	0.10116	0.00051
-2.36347	6.075	0.04094	0.42965	0.0139	2.20136	0.01099
-2.32347	14.76	0.0843	1.04424	0.03651	5.36386	0.02682
-2.28347	29.5	0.07002	2.0532	0.07419	10.7622	0.05002
-2.24347	47.73	0.09054	3.3446	0.1224	17.4536	0.08112
-2.20347	37.92	0.05496	2.61742	0.10199	13.934	0.05978
-2.16347	34.24	0.07514	2.24414	0.10999	12.7398	0.04516
-2.12347	45.02	0.0867	2.98616	0.13113	16.7834	0.06108
-2.08347	58.8	0.11816	3.95848	0.2053	21.958	0.08002
-2.04347	60.73	0.12484	4.03966	0.29336	22.7502	0.07751
-2.00347	34.87	0.07564	2.32564	0.19512	13.0978	0.0441
-1.96347	31.25	0.06148	2.08868	0.18818	11.867	0.03875
-1.92347	26.94	0.03826	1.80072	0.17682	10.3196	0.03339
-1.88347	12.86	0.00724	0.86924	0.09735	4.97744	0.01621
-1.84347	5.799	0.00138	0.3978	0.04749	2.25932	0.00745
-1.80347	2.343	0.00091	0.16759	0.02232	0.91682	0.0033
-1.76347	0.4479	0.0002	0.0321	0.00435	0.17544	0.00063
-1.72347	0.4782	0.00471	0.01468	0.00043	0.20313	0.00044
-1.68247	7.464	0.09964	0.3161	0.00594	3.14664	0.00913
-1.64247	18.25	0.21742	0.73284	0.01889	7.735	0.02159
-1.60247	17.97	0.15798	0.64428	0.0229	7.71704	0.02026
-1.56247	13.48	0.09988	0.49056	0.01431	5.84196	0.01673
-1.52247	13.59	0.0582	0.32405	0.01289	5.97828	0.01346
-1.48247	12.87	0.02726	0.15653	0.01455	5.77238	0.00834
-1.44247	23.76	0.04782	0.21267	0.02994	10.7227	0.01412
-1.40247	33.24	0.06748	0.27683	0.04266	15.1685	0.01883
-1.36247	26.75	0.059	0.19056	0.0325	12.29	0.01494
-1.32247	27.3	0.06691	0.22636	0.02414	12.6558	0.01669
-1.28247	26.94	0.06236	0.23422	0.02185	12.586	0.01606
-1.24247	25.15	0.0507	0.2533	0.01812	11.9668	0.01443
-1.20247	41.15	0.08628	0.46174	0.02445	19.8894	0.02189
-1.16247	55.95	0.12082	0.69416	0.02681	27.2174	0.03188
-1.12247	45.22	0.09536	0.35142	0.01802	22.1558	0.02189
-1.08247	53.35	0.11172	0.24124	0.01772	26.4742	0.02176
-1.04247	50.92	0.101	0.22528	0.01991	25.4356	0.0198
-1.00247	50.93	0.1023	0.2102	0.01899	25.5548	0.0175
-0.96247	69.24	0.15436	0.22745	0.02299	35.095	0.02107
-0.92247	64.49	0.14362	0.1945	0.02118	32.945	0.01824
-0.88247	68.77	0.14	0.19558	0.02228	35.3764	0.01938
-0.84247	66.48	0.21298	0.18252	0.02586	34.3758	0.01985
-0.80247	60.85	0.321	0.18442	0.02737	31.5532	0.01874
-0.76247	59.25	0.4588	0.17501	0.02513	30.727	0.01772
-0.72147	49.4	0.7508	0.1583	0.02089	25.441	0.01732
-0.68147	53.14	1.3916	0.14404	0.02475	27.038	0.02349
-0.64147	40.23	1.3592	0.10185	0.02106	20.3778	0.02006
-0.60147	24.03	0.838	0.07481	0.0148	12.2578	0.01197
-0.56147	24.69	1.243	0.09087	0.0181	12.4045	0.01382
-0.52147	21.04	1.1508	0.06658	0.01467	10.5586	0.01237
-0.48147	12.67	0.7986	0.02475	0.00729	6.3643	0.00843
-0.44147	15.86	1.2982	0.04544	0.0157	7.78352	0.01184
-0.40147	20.33	1.8512	0.07579	0.02522	9.92784	0.01557
-0.36147	22.69	2.1392	0.08779	0.02564	11.0907	0.01731
-0.32147	12.87	1.2296	0.05452	0.01102	6.3107	0.00994
-0.28147	8.271	0.8298	0.03095	0.00902	4.09378	0.006
-0.24147	13.74	1.4758	0.0531	0.01627	6.78604	0.01055
-0.20147	13.81	1.5044	0.05149	0.01511	6.84072	0.01063
-0.16147	5.567	0.6114	0.01891	0.00371	2.77786	0.00436
-0.12147	1.465	0.17042	0.00518	0.00122	0.72643	0.00123
-0.08147	0.09547	0.0115	0.00034	0.0001	0.04708	8e-05
-0.04147	0.00043	5e-05	0	0	0.00021	0
-0.00147	0	0	0	0	0	0
0.03853	0	0	0	0	0	0
0.07853	0	0	0	0	0	0
0.11853	0	0	0	0	0	0
0.15853	0	0	0	0	0	0
0.19853	0	0	0	0	0	0
0.23853	0	0	0	0	0	0
0.27953	0	0	0	0	0	0
0.31953	0	0	0	0	0	0
0.35953	0	0	0	0	0	0
0.39953	0	0	0	0	0	0
0.43953	0	0	0	0	0	0
0.47953	0	0	0	0	0	0
0.51953	0	0	0	0	0	0
0.55953	0	0	0	0	0	0
0.59953	0	0	0	0	0	0
0.63953	0	0	0	0	0	0
0.67953	0	0	0	0	0	0
0.71953	0	0	0	0	0	0
0.75953	0	0	0	0	0	0
0.79953	0	0	0	0	0	0
0.83953	0	0	0	0	0	0
0.87953	0	0	0	0	0	0
0.91953	0	0	0	0	0	0
0.95953	0	0	0	0	0	0
0.99953	0	0	0	0	0	0
1.03953	0	0	0	0	0	0
1.07953	0	0	0	0	0	0
1.11953	0	0	0	0	0	0
1.15953	0	0	0	0	0	0
1.19953	0	0	0	0	0	0
1.23953	0	0	0	0	0	0
1.28053	0	0	0	0	0	0
1.32053	0	0	0	0	0	0
1.36053	0	0	0	0	0	0
1.40053	0	0	0	0	0	0
1.44053	0	0	0	0	0	0
1.48053	0	0	0	0	0	0
1.52053	0	0	0	0	0	0
1.56053	0	0	0	0	0	0
1.60053	0	0	0	0	0	0
1.64053	0	0	0	0	0	0
1.68053	0	0	0	0	0	0
1.72053	0	0	0	0	0	0
1.76053	0	0	0	0	0	0
1.80053	0	0	0	0	0	0
1.84053	0	0	0	0	0	0
1.88053	0	0	0	0	0	0
1.92053	0	0	0	0	0	0
1.96053	0	0	0	0	0	0
2.00053	0	0	0	0	0	0
2.04053	0	0	0	0	0	0
2.08053	0	0	0	0	0	0
2.12053	0	0	0	0	0	0
2.16053	0	0	0	0	0	0
2.20053	0	0	0	0	0	0
2.24053	0	0	0	0	0	0
2.28153	0	0	0	0	0	0
2.32153	0	0	0	0	0	0
2.36153	0	0	0	0	0	0
2.40153	0	0	0	0	0	0
2.44153	0	0	0	0	0	0
2.48153	0	0	0	0	0	0
2.52153	0	0	0	0	0	0
2.56153	0	0	0	0	0	0
2.60153	0	0	0	0	0	0
2.64153	0	0	0	0	0	0
2.68153	0	0	0	0	0	0
2.72153	0	0	0	0	0	0
2.76153	0	0	0	0	0	0
2.80153	0	0	0	0	0	0
2.84153	0	0	0	0	0	0
2.88153	0.00138	0	0.00032	6e-05	0.00017	3e-05
2.92153	0.2155	3e-05	0.05091	0.00933	0.0252	0.00475
2.96153	3.003	0.00054	0.73062	0.1298	0.32513	0.0627
3.00153	8.555	0.00211	2.15054	0.35638	0.86027	0.16809
3.04153	12.57	0.00474	3.2264	0.47274	1.26078	0.24582
3.08153	20.13	0.00741	5.2248	0.71804	2.14989	0.39433
3.12153	25.1	0.01309	6.602	0.87366	2.69326	0.47056
3.16153	26.6	0.0178	7.0434	0.9462	2.91036	0.47317
3.20153	24.92	0.02189	6.6764	0.77478	2.82694	0.48806
3.24153	33.44	0.03283	9.0796	0.85892	3.90236	0.73127
3.28253	35.93	0.03111	9.7876	0.97244	4.37772	0.75816
3.32253	42.13	0.03885	11.5784	1.08442	5.22792	0.9082
3.36253	48.06	0.04807	13.307	1.16264	6.1529	1.03684
3.40253	42.09	0.04378	11.7404	0.95492	5.58336	0.91738
3.44253	37.44	0.03409	10.6484	0.6917	5.18616	0.88557
3.48253	37.5	0.02498	10.8938	0.54482	5.34022	0.95842
3.52253	40.78	0.03562	12.021	0.4815	5.99196	1.08107
3.56253	31.9	0.03169	9.4158	0.3595	4.85511	0.85812
3.60253	22.49	0.01644	6.5356	0.3598	3.40358	0.59145
3.64253	20.16	0.00747	5.7922	0.3913	3.07291	0.50915
3.68253	18.28	0.00507	5.34542	0.353	2.77027	0.46352
3.72253	15.39	0.00626	4.6184	0.27214	2.26978	0.39793
3.76253	12.81	0.00577	4.17404	0.17263	1.58821	0.36296
3.80253	17.4	0.00516	6.25826	0.12616	1.56779	0.5519
3.84253	16.43	0.00369	6.22161	0.05783	1.23624	0.54956
3.88253	5.783	0.00099	2.2536	0.00891	0.39212	0.19837
3.92253	0.2804	4e-05	0.11099	0.00014	0.01765	0.00977
3.96253	0.00087	0	0.00035	0	5e-05	2e-05
4.00253	0	0	0	0	0	0
4.04253	0	0	0	0	0	0
4.08253	0	0	0	0	0	0
4.12253	0	0	0	0	0	0
4.16253	0	0	0	0	0	0
4.20253	0	0	0	0	0	0
4.24253	0	0	0	0	0	0
4.28353	0	0	0	0	0	0
4.32353	0	0	0	0	0	0
4.36353	0	0	0	0	0	0
4.40353	0	0	0	0	0	0
4.44353	0	0	0	0	0	0
4.48353	1e-05	0	0	0	0	0
4.52353	0.00803	8e-05	0.00013	0.0004	0.00032	9e-05
4.56353	0.5312	0.00478	0.00935	0.0254	0.021	0.00734
4.60353	2.811	0.02173	0.05551	0.12776	0.1137	0.04417
4.64353	3.153	0.02142	0.0681	0.1367	0.13322	0.0534
4.68353	3.36	0.01752	0.0816	0.13114	0.1536	0.06655
4.72353	2.577	0.00924	0.06347	0.08757	0.12956	0.05776
4.76353	6.751	0.02133	0.16412	0.21248	0.36548	0.15168
4.80353	12.5	0.03946	0.32808	0.38482	0.70446	0.28243
4.84353	8.306	0.02518	0.21983	0.24316	0.4682	0.19164
4.88353	11.46	0.01917	0.24651	0.2715	0.6219	0.29255
4.92353	9.057	0.0153	0.17921	0.21491	0.49824	0.2292
4.96353	6.244	0.01459	0.12111	0.15493	0.30846	0.16531
5.00353	8.248	0.02058	0.16206	0.21842	0.37766	0.21887
5.04353	5.872	0.01336	0.13548	0.15691	0.33073	0.14579
5.08353	10.06	0.00899	0.19013	0.18576	0.59419	0.27096
5.12353	18.93	0.0155	0.24929	0.3053	0.93626	0.54446
5.16353	21.87	0.02139	0.21545	0.35398	0.96508	0.63618
5.20353	13.9	0.01275	0.1723	0.21169	0.5856	0.42142
5.24353	17.24	0.00931	0.24548	0.23049	0.72952	0.55591
5.28453	10.76	0.00793	0.13436	0.17109	0.50172	0.34347
5.32453	5.735	0.00517	0.07159	0.10642	0.27164	0.17668
5.36453	10.42	0.00829	0.15683	0.16014	0.47748	0.35056
5.40453	12.75	0.01059	0.18982	0.17436	0.57386	0.46348
5.44453	12.37	0.01191	0.15222	0.14974	0.49757	0.48337
5.48453	12.61	0.01127	0.1424	0.15329	0.415	0.50572
5.52453	13.29	0.01005	0.16424	0.15303	0.39377	0.55205
5.56453	13.14	0.01235	0.16773	0.12373	0.46234	0.56753
5.60453	21.58	0.01626	0.27026	0.17994	0.78043	0.93431
5.64453	24.82	0.01256	0.31171	0.22476	0.80946	1.07765
5.68453	24.37	0.01404	0.38026	0.21756	0.87668	1.03528
5.72453	26.92	0.01693	0.38166	0.25298	1.05818	1.10958
5.76453	26.29	0.01521	0.39714	0.23754	1.00902	1.08847
5.80453	27.17	0.01727	0.4692	0.24042	0.98148	1.14105
5.84453	29.19	0.01847	0.41886	0.26166	1.07962	1.25217
5.88453	26.27	0.01839	0.30438	0.2519	1.04272	1.09367
5.92453	26.49	0.01949	0.29576	0.2396	1.06278	1.14245
5.96453	28.95	0.02093	0.38534	0.22402	1.1403	1.30396
6.00453	30.77	0.0235	0.43392	0.2328	1.19256	1.41141
6.04453	33.2	0.02506	0.48272	0.27694	1.28024	1.51358
6.08453	32.78	0.02739	0.45738	0.29902	1.39762	1.43967
6.12453	30.82	0.02692	0.40868	0.26848	1.33246	1.35789
6.16453	24.7	0.02331	0.3605	0.19166	1.04988	1.09831
6.20453	26.39	0.02532	0.37804	0.19568	1.15312	1.26086
6.24453	35.74	0.02637	0.54428	0.25068	1.49492	1.72752
6.28553	30.52	0.01882	0.43828	0.18133	1.21502	1.45895
6.32553	30.86	0.01754	0.47622	0.19638	1.30504	1.44643
6.36553	34.32	0.02615	0.5875	0.22234	1.51282	1.59
6.40553	29.69	0.02525	0.49244	0.19642	1.34762	1.36426
6.44553	36.12	0.02825	0.65212	0.23558	1.56444	1.702
6.48553	34.44	0.02739	0.63892	0.2363	1.5112	1.61904
6.52553	34.14	0.02495	0.45834	0.21572	1.60044	1.60803
6.56553	42.54	0.03068	0.5485	0.25818	1.8796	2.04724
6.60553	31.8	0.02376	0.46252	0.20477	1.41284	1.56116
6.64553	30.14	0.02207	0.44042	0.16898	1.44062	1.47919
6.68553	31.74	0.03382	0.43884	0.1866	1.54452	1.47659
6.72553	32.89	0.04542	0.42834	0.19688	1.60878	1.53079
6.76553	35.85	0.03842	0.45074	0.20904	1.75292	1.70004
6.80553	30.96	0.03424	0.36258	0.16736	1.5495	1.46863
6.84553	28.04	0.02927	0.31396	0.16096	1.40926	1.26883
6.88553	28.53	0.0244	0.37914	0.18162	1.40014	1.30061
6.92553	38.25	0.0378	0.50712	0.22272	1.78344	1.83718
6.96553	37.19	0.04017	0.42712	0.19584	1.68918	1.8069
7.00553	33.11	0.04041	0.4013	0.18158	1.61982	1.60035
7.04553	25.34	0.04804	0.3301	0.13925	1.25476	1.20648
7.08553	27.57	0.04994	0.3296	0.1556	1.29702	1.32099
7.12553	32.64	0.04555	0.38991	0.17752	1.44636	1.66488
7.16553	39.23	0.05679	0.45822	0.19218	1.77783	1.99948
7.20553	36.96	0.04988	0.42658	0.16906	1.78454	1.86805
7.24553	35.48	0.03229	0.42476	0.15605	1.76125	1.79677
7.28653	30.16	0.02896	0.34175	0.13647	1.39128	1.52487
7.32653	31.76	0.03841	0.35906	0.14687	1.41252	1.65017
7.36653	38.08	0.05022	0.39006	0.17434	1.53146	2.11358
7.40653	37.38	0.06474	0.38849	0.18786	1.57544	2.01127
7.44653	44.26	0.06777	0.48556	0.21224	1.93641	2.25717
7.48653	41.87	0.06502	0.52578	0.19002	1.8197	2.16585
7.52653	32.3	0.0665	0.39256	0.1535	1.41707	1.67735
7.56653	30.6	0.05258	0.32001	0.15382	1.29672	1.59074
7.60653	34.48	0.05094	0.39248	0.15636	1.32382	1.79387
7.64653	31.34	0.05128	0.35665	0.13991	1.24711	1.69151
7.68653	25	0.03691	0.30745	0.11924	1.05016	1.36438
7.72653	27.11	0.03047	0.36514	0.12845	1.16343	1.44949
7.76653	30.89	0.04925	0.47368	0.15518	1.26268	1.65581
7.80653	30.79	0.06007	0.44876	0.15403	1.21128	1.75172
7.84653	32.18	0.06113	0.44381	0.17055	1.34766	1.69739
7.88653	35.36	0.06875	0.49881	0.17298	1.41501	1.88339
7.92653	33.66	0.05836	0.41673	0.17317	1.29929	1.84155
7.96653	30.09	0.0625	0.3787	0.14261	1.21684	1.73624
8.00653	29.24	0.06182	0.3867	0.11545	1.15167	1.67901
8.04653	29.72	0.06963	0.37068	0.11174	1.21782	1.67839
8.08653	34.33	0.06682	0.42676	0.13656	1.27553	1.90208
8.12653	35.25	0.07392	0.43395	0.16202	1.17195	1.85831
8.16653	36.96	0.09883	0.41512	0.19235	1.22409	1.96455
8.20653	41.04	0.08583	0.42971	0.16248	1.38783	2.26866
8.24653	35.99	0.05104	0.39494	0.11159	1.22801	2.01234
8.28753	26.85	0.04099	0.31524	0.09195	0.94942	1.51016
8.32753	31.11	0.07351	0.34428	0.11526	1.01463	1.83747
8.36753	38.31	0.10585	0.40052	0.15607	1.11208	2.28715
8.40753	36.78	0.08787	0.3888	0.14294	1.14767	2.11583
8.44753	26.55	0.05919	0.26346	0.10981	0.85937	1.4893
8.48753	31.64	0.06616	0.31736	0.11777	1.02529	1.84675
8.52753	32.75	0.06085	0.33746	0.11386	0.94188	2.00701
8.56753	27.21	0.05015	0.34559	0.11163	0.75442	1.62756
8.60753	29.51	0.04537	0.37583	0.11665	0.84417	1.76619
8.64753	32.57	0.07093	0.41316	0.12013	0.96	2.02259
8.68753	36.03	0.10312	0.4222	0.15508	1.06562	2.17334
8.72753	33.7	0.1105	0.35137	0.17382	0.96973	2.06458
8.76753	31.66	0.0977	0.3261	0.16081	0.90808	1.93176
8.80753	31.41	0.07654	0.366	0.12257	0.96729	1.88188
8.84753	40	0.08761	0.44968	0.14474	1.15699	2.53333
8.88753	34.66	0.07603	0.37117	0.13795	1.036	2.18046
8.92753	27.59	0.06191	0.31982	0.11124	0.85154	1.76282
8.96753	29.56	0.05585	0.37482	0.10085	0.87287	1.92043
9.00753	31.63	0.07345	0.38272	0.12088	0.92916	1.97548
9.04753	32.95	0.08173	0.39127	0.13089	0.95376	2.05662
9.08753	27.9	0.06873	0.35778	0.11059	0.7873	1.76158
9.12753	28.81	0.06648	0.35572	0.13409	0.84216	1.9502
9.16753	40.57	0.0997	0.54342	0.19289	1.11971	2.90752
9.20753	33.27	0.07726	0.43802	0.14219	0.87325	2.43793
9.24753	25.11	0.0696	0.29678	0.11225	0.67809	1.78688
9.28853	32.79	0.07924	0.35909	0.16018	0.83966	2.33176
9.32853	36.02	0.10166	0.40783	0.18886	0.97848	2.49983
9.36853	32.21	0.09222	0.37897	0.17373	0.91854	2.16277
9.40853	33.1	0.08385	0.35926	0.16616	0.95926	2.32665
9.44853	32.03	0.08187	0.38695	0.1775	0.89164	2.19429
9.48853	32.93	0.07546	0.40826	0.19548	0.87582	2.27016
9.52853	28.04	0.06932	0.35122	0.14156	0.70665	2.09528
9.56853	30.39	0.09176	0.37064	0.13137	0.76796	2.17956
9.60853	38.75	0.12652	0.46402	0.17928	1.01499	2.84231
9.64853	32.12	0.10909	0.40953	0.13969	0.89164	2.32365
9.68853	29.45	0.11187	0.38793	0.13679	0.78973	2.1966
9.72853	33.98	0.12794	0.39827	0.16146	0.93556	2.62809
9.76853	35.62	0.11973	0.36355	0.17703	1.03333	2.70527
9.80853	30.29	0.08492	0.31321	0.14922	0.8216	2.36019
9.84853	34.22	0.10447	0.36913	0.17055	0.86239	2.71805
9.88853	30.24	0.11762	0.34592	0.15823	0.7529	2.52176
9.92853	30.78	0.12911	0.37145	0.15	0.80412	2.54798
9.96853	30.12	0.13204	0.31134	0.16449	0.76704	2.48032
10.0085	34.11	0.11537	0.40353	0.20449	0.85914	2.77932
10.0485	33.37	0.11796	0.41588	0.20953	0.82767	2.67293
10.0885	37.23	0.12658	0.44986	0.20705	0.84499	3.09808
10.1285	31.66	0.12281	0.36364	0.16742	0.68756	2.59765
10.1685	36.06	0.12291	0.39127	0.18029	0.83583	3.03327
10.2085	35.55	0.11425	0.43561	0.18663	0.80579	3.11649
10.2485	30.16	0.10746	0.36331	0.16058	0.68508	2.68141
10.2895	34.9	0.11537	0.37809	0.16946	0.84878	3.08104
10.3295	34.76	0.11313	0.36954	0.18538	0.80358	3.18831
10.3695	28.61	0.08343	0.28888	0.1515	0.61993	2.71039
10.4095	27.52	0.08384	0.28578	0.14795	0.63481	2.43094
10.4495	35.98	0.11449	0.40615	0.21464	0.84115	3.21061
10.4895	28	0.08705	0.30678	0.15502	0.67752	2.62251
10.5295	23.73	0.06921	0.25483	0.1564	0.58491	2.28909
10.5695	26.32	0.08134	0.26339	0.17775	0.64436	2.53164
10.6095	21.86	0.0734	0.22821	0.12145	0.53023	2.06901
10.6495	25.58	0.08092	0.25802	0.13291	0.61154	2.48405
10.6895	20.22	0.06052	0.22099	0.11342	0.45164	1.99017
10.7295	18.47	0.06215	0.22154	0.10869	0.4337	1.81978
10.7695	22.23	0.07113	0.24786	0.12748	0.51314	2.22853
10.8095	15.34	0.04274	0.16471	0.07736	0.35861	1.54111
10.8495	9.948	0.02982	0.10132	0.05853	0.24091	1.02246
10.8895	3.874	0.01204	0.03165	0.02258	0.09016	0.39534
10.9295	0.2472	0.00087	0.00184	0.00128	0.00581	0.02572
10.9695	0.00093	0	0	0	3e-05	0.00011
11.0095	0	0	0	0	0	0
11.0495	0	0	0	0	0	0
11.0895	0	0	0	0	0	0
11.1295	0	0	0	0	0	0
11.1695	0	0	0	0	0	0
11.2095	0	0	0	0	0	0
11.2495	0	0	0	0	0	0
11.2905	0	0	0	0	0	0
11.3305	0	0	0	0	0	0
11.3705	0	0	0	0	0	0
11.4105	0	0	0	0	0	0
11.4505	0	0	0	0	0	0
11.4905	0	0	0	0	0	0
11.5305	0	0	0	0	0	0
11.5705	0	0	0	0	0	0
11.6105	0	0	0	0	0	0
11.6505	0	0	0	0	0	0
11.6905	0	0	0	0	0	0
11.7305	0	0	0	0	0	0
11.7705	0	0	0	0	0	0
11.8105	0	0	0	0	0	0
11.8505	0	0	0	0	0	0
11.8905	0	0	0	0	0	0
11.9305	0	0	0	0	0	0
11.9705	0	0	0	0	0	0
12.0105	0	0	0	0	0	0
12.0505	0	0	0	0	0	0
12.0905	0	0	0	0	0	0
12.1305	0	0	0	0	0	0
12.1705	0	0	0	0	0	0
12.2105	0	0	0	0	0	0
12.2505	0	0	0	0	0	0
12.2915	0	0	0	0	0	0
12.3315	0	0	0	0	0	0
12.3715	0	0	0	0	0	0
12.4115	0	0	0	0	0	0
12.4515	0	0	0	0	0	0
12.4915	0	0	0	0	0	0
12.5315	0	0	0	0	0	0
12.5715	0	0	0	0	0	0
12.6115	0	0	0	0	0	0
12.6515	0	0	0	0	0	0
12.6915	0	0	0	0	0	0
12.7315	0	0	0	0	0	0
12.7715	0	0	0	0	0	0
12.8115	0	0	0	0	0	0
12.8515	0	0	0	0	0	0
12.8915	0	0	0	0	0	0
12.9315	0	0	0	0	0	0
12.9715	0	0	0	0	0	0
13.0115	0	0	0	0	0	0
13.0515	0	0	0	0	0	0
13.0915	0	0	0	0	0	0
13.1315	0	0	0	0	0	0
13.1715	0	0	0	0	0	0
13.2115	0	0	0	0	0	0
13.2515	0	0	0	0	0	0
13.2925	0	0	0	0	0	0
13.3325	0	0	0	0	0	0
13.3725	0	0	0	0	0	0
13.4125	0	0	0	0	0	0
13.4525	0	0	0	0	0	0
13.4925	0	0	0	0	0	0
13.5325	0	0	0	0	0	0
13.5725	0	0	0	0	0	0
13.6125	0	0	0	0	0	0
13.6525	0	0	0	0	0	0
13.6925	0	0	0	0	0	0
13.7325	0	0	0	0	0	0
13.7725	0	0	0	0	0	0
13.8125	0	0	0	0	0	0
13.8525	0	0	0	0	0	0
13.8925	0	0	0	0	0	0
13.9325	0	0	0	0	0	0
13.9725	0	0	0	0	0	0
14.0125	0	0	0	0	0	0
14.0525	0	0	0	0	0	0
14.0925	0	0	0	0	0	0
14.1325	0	0	0	0	0	0
14.1725	0	0	0	0	0	0
14.2125	0	0	0	0	0	0
14.2525	0	0	0	0	0	0
14.2935	0	0	0	0	0	0
14.3335	0	0	0	0	0	0
14.3735	0	0	0	0	0	0
14.4135	0	0	0	0	0	0
14.4535	0	0	0	0	0	0
14.4935	0	0	0	0	0	0
14.5335	0	0	0	0	0	0
14.5735	0	0	0	0	0	0
14.6135	0	0	0	0	0	0
14.6535	0	0	0	0	0	0
14.6935	0	0	0	0	0	0
14.7335	0	0	0	0	0	0
14.7735	0	0	0	0	0	0
14.8135	0	0	0	0	0	0
14.8535	0	0	0	0	0	0
14.8935	0	0	0	0	0	0
14.9335	0	0	0	0	0	0
14.9735	0	0	0	0	0	0
15.0135	0	0	0	0	0	0
15.0535	0	0	0	0	0	0
15.0935	0	0	0	0	0	0
15.1335	0	0	0	0	0	0
15.1735	0	0	0	0	0	0
15.2135	0	0	0	0	0	0
15.2535	0	0	0	0	0	0
15.2945	0	0	0	0	0	0
15.3345	0	0	0	0	0	0
15.3745	0	0	0	0	0	0
15.4145	0	0	0	0	0	0
15.4545	0	0	0	0	0	0
15.4945	0	0	0	0	0	0
15.5345	0	0	0	0	0	0
15.5745	0	0	0	0	0	0
15.6145	0	0	0	0	0	0
15.6545	0	0	0	0	0	0
15.6945	0	0	0	0	0	0
15.7345	0	0	0	0	0	0
15.7745	0	0	0	0	0	0
15.8145	0	0	0	0	0	0
15.8545	0	0	0	0	0	0
15.8945	0	0	0	0	0	0
15.9345	0	0	0	0	0	0
15.9745	0	0	0	0	0	0
16.0145	0	0	0	0	0	0
16.0545	0	0	0	0	0	0
16.0945	0	0	0	0	0	0
16.1345	0	0	0	0	0	0
16.1745	0	0	0	0	0	0
16.2145	0	0	0	0	0	0
16.2545	0	0	0	0	0	0
16.2955	0	0	0	0	0	0
16.3355	0	0	0	0	0	0
16.3755	0	0	0	0	0	0
16.4155	0	0	0	0	0	0
16.4555	0	0	0	0	0	0
16.4955	0	0	0	0	0	0
16.5355	0	0	0	0	0	0
16.5755	0	0	0	0	0	0
16.6155	0	0	0	0	0	0
16.6555	0	0	0	0	0	0
16.6955	0	0	0	0	0	0
16.7355	0	0	0	0	0	0
16.7755	0	0	0	0	0	0
16.8155	0	0	0	0	0	0
16.8555	0	0	0	0	0	0
16.8955	0	0	0	0	0	0
16.9355	0	0	0	0	0	0
16.9755	0	0	0	0	0	0
17.0155	0	0	0	0	0	0
17.0555	0	0	0	0	0	0
17.0955	0	0	0	0	0	0
17.1355	0	0	0	0	0	0
17.1755	0	0	0	0	0	0
17.2155	0	0	0	0	0	0
17.2555	0	0	0	0	0	0
17.2965	0	0	0	0	0	0
17.3365	0	0	0	0	0	0
17.3765	0	0	0	0	0	0
17.4165	0	0	0	0	0	0
17.4565	0	0	0	0	0	0
17.4965	0	0	0	0	0	0
17.5365	0	0	0	0	0	0
17.5765	0	0	0	0	0	0
17.6165	0	0	0	0	0	0
17.6565	0	0	0	0	0	0
17.6965	0	0	0	0	0	0
17.7365	0	0	0	0	0	0
17.7765	0	0	0	0	0	0
17.8165	0	0	0	0	0	0
17.8565	0	0	0	0	0	0
17.8965	0	0	0	0	0	0
17.9365	0	0	0	0	0	0
17.9765	0	0	0	0	0	0
18.0165	0	0	0	0	0	0
18.0565	0	0	0	0	0	0
18.0965	0	0	0	0	0	0
18.1365	0	0	0	0	0	0
18.1765	0	0	0	0	0	0
18.2165	0	0	0	0	0	0
18.2565	0	0	0	0	0	0
18.2975	0	0	0	0	0	0
18.3375	0	0	0	0	0	0
18.3775	0	0	0	0	0	0
18.4175	0	0	0	0	0	0
18.4575	0	0	0	0	0	0
18.4975	0	0	0	0	0	0
18.5375	0	0	0	0	0	0
18.5775	0	0	0	0	0	0
18.6175	0	0	0	0	0	0
18.6575	0	0	0	0	0	0
18.6975	0	0	0	0	0	0
18.7375	0	0	0	0	0	0
18.7775	0	0	0	0	0	0

## Sheet: Fig 7e
Voltage/V	Dark Current/A	Photo Current/A
-5	3.56068e-10	4.38051e-09
-4.8	3.37436e-10	4.21082e-09
-4.6	3.20704e-10	3.8764e-09
-4.4	3.0422e-10	3.84491e-09
-4.2	2.8846e-10	3.67621e-09
-4	2.73485e-10	3.43504e-09
-3.8	2.57528e-10	3.27884e-09
-3.6	2.43328e-10	3.11727e-09
-3.4	2.28627e-10	2.94239e-09
-3.2	2.14388e-10	2.7713e-09
-3	1.99798e-10	2.59335e-09
-2.8	1.85691e-10	2.41914e-09
-2.6	1.72027e-10	2.2395e-09
-2.4	1.57043e-10	2.06857e-09
-2.2	1.44264e-10	1.89783e-09
-2	1.29348e-10	1.7183e-09
-1.8	1.1653e-10	1.54561e-09
-1.6	1.03446e-10	1.37057e-09
-1.4	8.87936e-11	1.19244e-09
-1.2	7.65752e-11	1.02237e-09
-1	6.20539e-11	8.48583e-10
-0.8	4.89572e-11	6.7455e-10
-0.6	3.40066e-11	4.9614e-10
-0.4	2.32339e-11	3.2106e-10
-0.2	9.31291e-12	1.49494e-10
0	5.70222e-12	2.93258e-11
0.2	1.80481e-11	2.00087e-10
0.4	3.36638e-11	3.71847e-10
0.6	4.58699e-11	5.48525e-10
0.8	5.97454e-11	7.20644e-10
1	7.39735e-11	8.90955e-10
1.2	8.57625e-11	1.05358e-09
1.4	1.015e-10	1.22716e-09
1.6	1.1261e-10	1.38823e-09
1.8	1.2754e-10	1.54952e-09
2	1.40495e-10	1.71529e-09
2.2	1.56382e-10	1.8721e-09
2.4	1.67232e-10	2.02448e-09
2.6	1.83945e-10	2.17204e-09
2.8	1.95847e-10	2.33429e-09
3	2.11213e-10	2.47832e-09
3.2	2.22701e-10	2.62526e-09
3.4	2.40986e-10	2.78199e-09
3.6	2.51301e-10	2.92395e-09
3.8	2.67905e-10	3.0709e-09
4	2.82101e-10	3.21894e-09
4.2	2.94636e-10	3.34532e-09
4.4	3.08075e-10	3.51443e-09
4.6	3.21378e-10	3.60185e-09
4.8	3.37916e-10	3.73586e-09
5	3.48895e-10	3.96525e-09

## Sheet: Fig 7f
T/K	Current/nA
300.1	2.2854
299.9	2.28464
299.8	2.27951
299.6	2.28084
299.5	2.27527
299.3	2.27264
299.1	2.26987
299	2.27183
298.8	2.27228
298.6	2.27442
298.5	2.27701
298.3	2.2769
298.2	2.27147
298	2.26627
297.8	2.26825
297.7	2.26451
297.5	2.24402
297.4	2.23882
297.2	2.23354
297	2.22635
296.9	2.20953
296.7	2.2132
296.5	2.20778
296.4	2.19669
296.2	2.19866
296.1	2.19597
295.9	2.18748
295.7	2.1811
295.6	2.17364
295.4	2.16649
295.3	2.16578
295.1	2.14884
294.9	2.14209
294.8	2.13444
294.6	2.12485
294.5	2.12046
294.3	2.11036
294.1	2.10443
294	2.09142
293.8	2.08643
293.6	2.08175
293.5	2.07243
293.3	2.07268
293.2	2.07164
293	2.06547
292.8	2.07318
292.7	2.08593
292.5	2.10205
292.4	2.11566
292.2	2.13324
292	2.16119
291.9	2.19781
291.7	2.24476
291.5	2.31724
291.4	2.38926
291.2	2.49504
291.1	2.60018
290.9	2.71553
290.7	2.82751
290.6	2.96708
290.4	3.1112
290.3	3.26621
290.1	3.39325
289.9	3.55072
289.8	3.73263
289.6	3.937
289.5	4.13402
289.3	4.35351
289.1	4.50752
289	4.61143
288.8	4.66619
288.6	4.67449
288.5	4.68304
288.3	4.67431
288.2	4.59449
288	4.51768
287.8	4.43788
287.7	4.35339
287.5	4.22898
287.4	4.12205
287.2	4.07793
287	4.04951
286.9	4.01787
286.7	3.88913
286.5	3.86698
286.4	3.8995
286.2	3.89134
286.1	3.83038
285.9	3.80284
285.7	3.81119
285.6	3.81102
285.4	3.80188
285.3	3.79009
285.1	3.78105
284.9	3.76569
284.8	3.75818
284.6	3.752
284.5	3.72588
284.3	3.69443
284.1	3.65939
284	3.62944
283.8	3.61025
283.6	3.57238
283.5	3.53508
283.3	3.52535
283.2	3.52897
283	3.52961
282.8	2.53086
282.7	1.23333
282.5	1.03806
282.4	1.14443
282.2	1.22271
282	2.3091
281.9	2.51819
281.7	2.55741
281.5	2.58264
281.4	2.60103
281.2	2.59977
281.1	2.54819
280.9	2.4884
280.7	2.46526
280.6	2.46236
280.4	2.28423
280.3	2.05515
280.1	1.89191
279.9	1.78828
279.8	1.54238
279.6	1.36713
279.5	1.22522
279.3	1.16445
279.1	1.04907
279	0.97346
278.8	0.91529
278.6	0.83997
278.5	0.71289
278.3	0.69097
278.2	0.65012
278	0.66192
277.8	0.64029
277.7	0.60844
277.5	0.59891
277.4	0.61397
277.2	0.57699
277	0.56411
276.9	0.54534
276.7	0.53678
276.5	0.52349
276.4	0.50944
276.2	0.50081
276.1	0.49091
275.9	0.49234
275.7	0.49733
275.6	0.49941
275.4	0.45014
275.3	0.4143
275.1	0.37626
274.9	0.36556
274.8	0.35053
274.6	0.33509
274.5	0.32709
274.3	0.33057
274.1	0.3644
274	0.37708
273.8	0.37677
273.6	0.3774
273.5	0.3848
273.3	0.38486
273.2	0.37051
273	0.38013

## Sheet: Fig S1
2θ/°	simu	exp	Normalized simu	Normalized exp
5	0	4333.33	0	0.05328
5.02	0	4166.67	0	0.04997
5.04	0	4283.33	0	0.05228
5.06	0	4500	0	0.05659
5.08	0	4266.67	0	0.05195
5.1	0	4216.67	0	0.05096
5.12	0	4083.33	0	0.04831
5.14	0	4250	0	0.05162
5.16	0	4300	0	0.05261
5.18	0	4450	0	0.05559
5.2	0	4350	0	0.05361
5.22	0	3483.33	0	0.0364
5.24	0	4183.33	0	0.0503
5.26	0	4283.33	0	0.05228
5.28	0	4100	0	0.04864
5.3	0	4616.67	0	0.0589
5.32	0	4200	0	0.05063
5.34	0	4266.67	0	0.05195
5.36	0	4400	0	0.0546
5.38	0	4050	0	0.04765
5.4	0	4400	0	0.0546
5.42	0	4416.67	0	0.05493
5.44	0	4066.67	0	0.04798
5.46	0	4583.33	0	0.05824
5.48	0	4833.33	0	0.0632
5.5	0	4266.67	0	0.05195
5.52	0	4366.67	0	0.05394
5.54	0	4600	0	0.05857
5.56	0	4533.33	0	0.05725
5.58	0	4000	0	0.04666
5.6	0	4050	0	0.04765
5.62	0	3966.67	0	0.046
5.64	0	3750	0	0.04169
5.66	0	4300	0	0.05261
5.68	0	4133.33	0	0.0493
5.7	0	4283.33	0	0.05228
5.72	0	4466.67	0	0.05592
5.74	0	4616.67	0	0.0589
5.76	0	4333.33	0	0.05328
5.78	0	4250	0	0.05162
5.8	0	4300	0	0.05261
5.82	0	3883.33	0	0.04434
5.84	0	3733.33	0	0.04136
5.86	0	3966.67	0	0.046
5.88	0	3816.67	0	0.04302
5.9	0	4316.67	0	0.05295
5.92	0	4333.33	0	0.05328
5.94	0	4366.67	0	0.05394
5.96	0	4450	0	0.05559
5.98	0	4100	0	0.04864
6	0	4366.67	0	0.05394
6.02	0	4450	0	0.05559
6.04	0	4133.33	0	0.0493
6.06	0	3933.33	0	0.04533
6.08	0	4366.67	0	0.05394
6.1	0	4166.67	0	0.04997
6.12	0	3883.33	0	0.04434
6.14	0	4000	0	0.04666
6.16	0	4516.67	0	0.05692
6.18	0	4300	0	0.05261
6.2	0	3966.67	0	0.046
6.22	0	4250	0	0.05162
6.24	0	3816.67	0	0.04302
6.26	0	4283.33	0	0.05228
6.28	0	4133.33	0	0.0493
6.3	0	4316.67	0	0.05295
6.32	0	3883.33	0	0.04434
6.34	0	4400	0	0.0546
6.36	0	3900	0	0.04467
6.38	0	4266.67	0	0.05195
6.4	0	4116.67	0	0.04897
6.42	0	4300	0	0.05261
6.44	0	3966.67	0	0.046
6.46	0	4300	0	0.05261
6.48	0	4183.33	0	0.0503
6.5	0	4500	0	0.05659
6.52	0	4133.33	0	0.0493
6.54	0	4266.67	0	0.05195
6.56	0	3950	0	0.04567
6.58	0	4300	0	0.05261
6.6	0	4650	0	0.05956
6.62	0	4416.67	0	0.05493
6.64	0	4450	0	0.05559
6.66	0	3950	0	0.04567
6.68	0	3883.33	0	0.04434
6.7	0	3900	0	0.04467
6.72	0	3916.67	0	0.045
6.74	0	4216.67	0	0.05096
6.76	0	4533.33	0	0.05725
6.78	0	4466.67	0	0.05592
6.8	0	4733.33	0	0.06122
6.82	0	4016.67	0	0.04699
6.84	0	4183.33	0	0.0503
6.86	0	4400	0	0.0546
6.88	0	4716.67	0	0.06089
6.9	0	4016.67	0	0.04699
6.92	0	3933.33	0	0.04533
6.94	0	3983.33	0	0.04633
6.96	0	4333.33	0	0.05328
6.98	0	4633.33	0	0.05923
7	0	4316.67	0	0.05295
7.02	0	4466.67	0	0.05592
7.04	0	4050	0	0.04765
7.06	0	4500	0	0.05659
7.08	0	4333.33	0	0.05328
7.1	0	3716.67	0	0.04103
7.12	0	3966.67	0	0.046
7.14	0	4466.67	0	0.05592
7.16	0	4316.67	0	0.05295
7.18	0	4266.67	0	0.05195
7.2	0	4483.33	0	0.05625
7.22	0	4266.67	0	0.05195
7.24	0	4300	0	0.05261
7.26	0	3850	0	0.04368
7.28	0	4200	0	0.05063
7.3	0	3850	0	0.04368
7.32	0	4283.33	0	0.05228
7.34	0	4383.33	0	0.05427
7.36	0	4500	0	0.05659
7.38	0	4516.67	0	0.05692
7.4	0	4316.67	0	0.05295
7.42	0	4050	0	0.04765
7.44	0	4400	0	0.0546
7.46	0	4266.67	0	0.05195
7.48	0	4033.33	0	0.04732
7.5	0	4350	0	0.05361
7.52	0	4433.33	0	0.05526
7.54	0	4366.67	0	0.05394
7.56	0	4533.33	0	0.05725
7.58	0	4150	0	0.04964
7.6	0	4250	0	0.05162
7.62	0	4200	0	0.05063
7.64	0	4450	0	0.05559
7.66	0	4350	0	0.05361
7.68	0	4216.67	0	0.05096
7.7	0	4166.67	0	0.04997
7.72	0	4083.33	0	0.04831
7.74	0	4233.33	0	0.05129
7.76	0	3966.67	0	0.046
7.78	0	3983.33	0	0.04633
7.8	0	4633.33	0	0.05923
7.82	0	4566.67	0	0.05791
7.84	0	4416.67	0	0.05493
7.86	0	3850	0	0.04368
7.88	0	4683.33	0	0.06022
7.9	0	4450	0	0.05559
7.92	0	4100	0	0.04864
7.94	0	4366.67	0	0.05394
7.96	0	3816.67	0	0.04302
7.98	0	4183.33	0	0.0503
8	0	3983.33	0	0.04633
8.02	0	4416.67	0	0.05493
8.04	0	4250	0	0.05162
8.06	0	4316.67	0	0.05295
8.08	0	4716.67	0	0.06089
8.1	0	4583.33	0	0.05824
8.12	0	4500	0	0.05659
8.14	0	4516.67	0	0.05692
8.16	0	4150	0	0.04964
8.18	0	4166.67	0	0.04997
8.2	0	4850	0	0.06353
8.22	0	4183.33	0	0.0503
8.24	0	4166.67	0	0.04997
8.26	0	4066.67	0	0.04798
8.28	0	4066.67	0	0.04798
8.3	0	4266.67	0	0.05195
8.32	0	4466.67	0	0.05592
8.34	0	4333.33	0	0.05328
8.36	0	3916.67	0	0.045
8.38	0	4383.33	0	0.05427
8.4	0	4633.33	0	0.05923
8.42	0	4366.67	0	0.05394
8.44	0	4316.67	0	0.05295
8.46	0	4166.67	0	0.04997
8.48	0	4216.67	0	0.05096
8.5	0	4650	0	0.05956
8.52	0	3800	0	0.04269
8.54	0	3783.33	0	0.04236
8.56	0	4050	0	0.04765
8.58	0	4283.33	0	0.05228
8.6	0	4250	0	0.05162
8.62	0	3933.33	0	0.04533
8.64	0	4216.67	0	0.05096
8.66	0	3800	0	0.04269
8.68	0	4133.33	0	0.0493
8.7	0	3933.33	0	0.04533
8.72	0	4533.33	0	0.05725
8.74	0	4133.33	0	0.0493
8.76	0	4516.67	0	0.05692
8.78	0	4483.33	0	0.05625
8.8	0	4433.33	0	0.05526
8.82	0	4533.33	0	0.05725
8.84	0	4783.33	0	0.06221
8.86	0	4416.67	0	0.05493
8.88	0	4400	0	0.0546
8.9	0	4233.33	0	0.05129
8.92	0	4400	0	0.0546
8.94	0	4200	0	0.05063
8.96	0	4300	0	0.05261
8.98	0	4600	0	0.05857
9	0	4366.67	0	0.05394
9.02	0	4433.33	0	0.05526
9.04	0	4650	0	0.05956
9.06	0	3933.33	0	0.04533
9.08	0	4116.67	0	0.04897
9.1	0	4533.33	0	0.05725
9.12	0	4333.33	0	0.05328
9.14	0	4433.33	0	0.05526
9.16	0	4283.33	0	0.05228
9.18	0	4166.67	0	0.04997
9.2	0	4383.33	0	0.05427
9.22	0	4400	0	0.0546
9.24	0	4316.67	0	0.05295
9.26	0	4416.67	0	0.05493
9.28	0	3816.67	0	0.04302
9.3	0	3766.67	0	0.04203
9.32	0	4283.33	0	0.05228
9.34	0	4816.67	0	0.06287
9.36	0	4233.33	0	0.05129
9.38	0	4483.33	0	0.05625
9.4	0	4866.67	0	0.06387
9.42	0	4983.33	0	0.06618
9.44	0	4416.67	0	0.05493
9.46	0	4350	0	0.05361
9.48	0	4100	0	0.04864
9.5	0	4466.67	0	0.05592
9.52	0	4333.33	0	0.05328
9.54	0	4316.67	0	0.05295
9.56	0	4516.67	0	0.05692
9.58	0	4716.67	0	0.06089
9.6	9.94799	4733.33	0.000994799	0.06122
9.62	10.2291	4400	0.00102	0.0546
9.64	10.5222	4416.67	0.00105	0.05493
9.66	10.8282	4516.67	0.00108	0.05692
9.68	11.1476	4700	0.00111	0.06056
9.7	11.4815	4266.67	0.00115	0.05195
9.72	11.8305	4483.33	0.00118	0.05625
9.74	12.1957	4483.33	0.00122	0.05625
9.76	12.578	4366.67	0.00126	0.05394
9.78	12.9786	4633.33	0.0013	0.05923
9.8	13.3987	4783.33	0.00134	0.06221
9.82	13.8394	4266.67	0.00138	0.05195
9.84	14.3023	5016.67	0.00143	0.06684
9.86	14.7888	5300	0.00148	0.07247
9.88	15.3004	4500	0.00153	0.05659
9.9	15.8391	4483.33	0.00158	0.05625
9.92	16.4068	4466.67	0.00164	0.05592
9.94	17.0055	4100	0.0017	0.04864
9.96	17.6375	4950	0.00176	0.06552
9.98	18.3054	4816.67	0.00183	0.06287
10	19.012	4433.33	0.0019	0.05526
10.02	19.7602	4750	0.00198	0.06155
10.04	20.5534	4600	0.00206	0.05857
10.06	21.3954	4583.33	0.00214	0.05824
10.08	22.2901	4766.67	0.00223	0.06188
10.1	23.2421	4566.67	0.00232	0.05791
10.12	24.2563	4600	0.00243	0.05857
10.14	25.3383	4316.67	0.00253	0.05295
10.16	26.4943	4933.33	0.00265	0.06519
10.18	27.7312	4650	0.00277	0.05956
10.2	29.0566	4483.33	0.00291	0.05625
10.22	30.4792	4300	0.00305	0.05261
10.24	32.0088	4833.33	0.0032	0.0632
10.26	33.6563	4516.67	0.00337	0.05692
10.28	35.4342	4266.67	0.00354	0.05195
10.3	37.3566	4533.33	0.00374	0.05725
10.32	39.4395	4566.67	0.00394	0.05791
10.34	41.7013	4666.67	0.00417	0.05989
10.36	44.1629	4550	0.00442	0.05758
10.38	46.8488	5133.33	0.00468	0.06916
10.4	49.7868	4833.33	0.00498	0.0632
10.42	53.0094	4150	0.0053	0.04964
10.44	56.5547	4466.67	0.00566	0.05592
10.46	60.4669	4666.67	0.00605	0.05989
10.48	64.7984	4266.67	0.00648	0.05195
10.5	69.6112	4633.33	0.00696	0.05923
10.52	74.9791	4983.33	0.0075	0.06618
10.54	80.9904	4583.33	0.0081	0.05824
10.56	87.752	4333.33	0.00878	0.05328
10.58	95.3935	4600	0.00954	0.05857
10.6	104.074	4716.67	0.01041	0.06089
10.62	113.989	5233.33	0.0114	0.07114
10.64	125.384	4833.33	0.01254	0.0632
10.66	138.566	4650	0.01386	0.05956
10.68	153.928	4500	0.01539	0.05659
10.7	171.973	5166.67	0.0172	0.06982
10.72	193.36	5216.67	0.01934	0.07081
10.74	218.959	4950	0.0219	0.06552
10.76	249.939	5383.33	0.02499	0.07412
10.78	287.902	5433.33	0.02879	0.07512
10.8	335.08	5816.67	0.03351	0.08273
10.82	394.658	6000	0.03947	0.08637
10.84	471.3	6633.33	0.04713	0.09894
10.86	572.096	6516.67	0.05721	0.09662
10.88	708.494	7166.67	0.07085	0.10953
10.9	900.823	8100	0.09008	0.12806
10.92	1188.73	8166.67	0.11887	0.12938
10.94	1650.78	8850	0.16508	0.14295
10.96	2427.48	9616.67	0.24275	0.15817
10.98	3721.91	10033.3	0.37219	0.16645
11	5721.17	10583.3	0.57212	0.17737
11.02	8260.51	11033.3	0.82605	0.1863
11.04	10000	11866.7	1	0.20285
11.06	9150.31	12816.7	0.91503	0.22171
11.08	6673.97	13900	0.6674	0.24322
11.1	4404.34	14100	0.44043	0.24719
11.12	2853.2	15333.3	0.28532	0.27167
11.14	1903.08	17483.3	0.19031	0.31436
11.16	1340.2	20150	0.13402	0.36731
11.18	997.376	23966.7	0.09974	0.44308
11.2	774.473	29150	0.07745	0.546
11.22	619.648	33833.3	0.06196	0.63898
11.24	506.819	40283.3	0.05068	0.76704
11.26	421.879	44366.7	0.04219	0.84811
11.28	356.377	49716.7	0.03564	0.95433
11.3	304.859	52016.7	0.03049	1
11.32	263.65	46500	0.02637	0.89047
11.34	230.195	36783.3	0.02302	0.69755
11.36	202.679	26500	0.02027	0.49338
11.38	179.785	17666.7	0.01798	0.318
11.4	160.539	12616.7	0.01605	0.21774
11.42	144.209	9883.33	0.01442	0.16347
11.44	130.238	7766.67	0.01302	0.12144
11.46	118.194	6833.33	0.01182	0.10291
11.48	107.74	6633.33	0.01077	0.09894
11.5	98.6088	5500	0.00986	0.07644
11.52	90.5873	6033.33	0.00906	0.08703
11.54	83.5031	5333.33	0.00835	0.07313
11.56	77.2162	5750	0.00772	0.0814
11.58	71.6115	4866.67	0.00716	0.06387
11.6	66.5941	5300	0.00666	0.07247
11.62	62.0849	4666.67	0.00621	0.05989
11.64	58.0176	4850	0.0058	0.06353
11.66	54.3364	4816.67	0.00543	0.06287
11.68	50.9942	4983.33	0.0051	0.06618
11.7	47.9505	5016.67	0.0048	0.06684
11.72	45.171	4566.67	0.00452	0.05791
11.74	42.6259	4916.67	0.00426	0.06486
11.76	40.2896	4716.67	0.00403	0.06089
11.78	38.1401	4500	0.00381	0.05659
11.8	36.1578	4816.67	0.00362	0.06287
11.82	34.326	4333.33	0.00343	0.05328
11.84	32.6297	4683.33	0.00326	0.06022
11.86	31.056	4533.33	0.00311	0.05725
11.88	29.5933	4250	0.00296	0.05162
11.9	28.2315	4350	0.00282	0.05361
11.92	26.9614	4433.33	0.0027	0.05526
11.94	25.7751	4566.67	0.00258	0.05791
11.96	24.6653	4666.67	0.00247	0.05989
11.98	23.6256	4583.33	0.00236	0.05824
12	22.6503	4766.67	0.00227	0.06188
12.02	21.734	4116.67	0.00217	0.04897
12.04	20.8722	4400	0.00209	0.0546
12.06	20.0606	4200	0.00201	0.05063
12.08	19.2955	4500	0.00193	0.05659
12.1	18.5732	4866.67	0.00186	0.06387
12.12	17.8907	4716.67	0.00179	0.06089
12.14	17.2452	3933.33	0.00172	0.04533
12.16	16.6339	4383.33	0.00166	0.05427
12.18	16.0546	4116.67	0.00161	0.04897
12.2	15.5049	4933.33	0.00155	0.06519
12.22	14.9831	4616.67	0.0015	0.0589
12.24	14.4871	4400	0.00145	0.0546
12.26	14.0153	4183.33	0.0014	0.0503
12.28	13.5662	4383.33	0.00136	0.05427
12.3	13.1383	4216.67	0.00131	0.05096
12.32	12.7303	4083.33	0.00127	0.04831
12.34	12.3411	4683.33	0.00123	0.06022
12.36	11.9694	4400	0.0012	0.0546
12.38	11.6142	3850	0.00116	0.04368
12.4	11.2747	4566.67	0.00113	0.05791
12.42	10.9498	4033.33	0.00109	0.04732
12.44	10.6387	4016.67	0.00106	0.04699
12.46	10.3407	4766.67	0.00103	0.06188
12.48	10.055	4950	0.00101	0.06552
12.5	9.78104	4333.33	0.000978104	0.05328
12.52	0	3900	0	0.04467
12.54	0	3650	0	0.03971
12.56	0	4233.33	0	0.05129
12.58	0	4033.33	0	0.04732
12.6	0	4133.33	0	0.0493
12.62	0	3983.33	0	0.04633
12.64	0	4450	0	0.05559
12.66	0	4400	0	0.0546
12.68	0	4416.67	0	0.05493
12.7	0	4283.33	0	0.05228
12.72	0	3833.33	0	0.04335
12.74	0	4916.67	0	0.06486
12.76	0	4633.33	0	0.05923
12.78	0	3916.67	0	0.045
12.8	0	3716.67	0	0.04103
12.82	0	4516.67	0	0.05692
12.84	0	4316.67	0	0.05295
12.86	0	4133.33	0	0.0493
12.88	0	4383.33	0	0.05427
12.9	0	4083.33	0	0.04831
12.92	0	4116.67	0	0.04897
12.94	0	4633.33	0	0.05923
12.96	0	5100	0	0.0685
12.98	0	4416.67	0	0.05493
13	0	4366.67	0	0.05394
13.02	0	4433.33	0	0.05526
13.04	0	4466.67	0	0.05592
13.06	0	4416.67	0	0.05493
13.08	0	4050	0	0.04765
13.1	0	4333.33	0	0.05328
13.12	0	3933.33	0	0.04533
13.14	0	4133.33	0	0.0493
13.16	0	4033.33	0	0.04732
13.18	0	4066.67	0	0.04798
13.2	0	4183.33	0	0.0503
13.22	0	4583.33	0	0.05824
13.24	0	4450	0	0.05559
13.26	0	3833.33	0	0.04335
13.28	0	4316.67	0	0.05295
13.3	0	4416.67	0	0.05493
13.32	0	3916.67	0	0.045
13.34	0	4783.33	0	0.06221
13.36	0	4750	0	0.06155
13.38	0	3650	0	0.03971
13.4	0	3900	0	0.04467
13.42	0	4350	0	0.05361
13.44	0	3916.67	0	0.045
13.46	0	4133.33	0	0.0493
13.48	0	4050	0	0.04765
13.5	0	3700	0	0.0407
13.52	0	3900	0	0.04467
13.54	0	4116.67	0	0.04897
13.56	0	3900	0	0.04467
13.58	0	4066.67	0	0.04798
13.6	0	4516.67	0	0.05692
13.62	0	4450	0	0.05559
13.64	0	3683.33	0	0.04037
13.66	0	4600	0	0.05857
13.68	0	4066.67	0	0.04798
13.7	0	4233.33	0	0.05129
13.72	0	4633.33	0	0.05923
13.74	0	4200	0	0.05063
13.76	0	3850	0	0.04368
13.78	0	4200	0	0.05063
13.8	0	3950	0	0.04567
13.82	0	3716.67	0	0.04103
13.84	0	3750	0	0.04169
13.86	0	4150	0	0.04964
13.88	0	3750	0	0.04169
13.9	0	4066.67	0	0.04798
13.92	0	3700	0	0.0407
13.94	0	3916.67	0	0.045
13.96	0	3766.67	0	0.04203
13.98	0	4100	0	0.04864
14	0	4100	0	0.04864
14.02	0.58146	4166.67	5.81461e-05	0.04997
14.04	0.59776	3966.67	5.97758e-05	0.046
14.06	0.61475	3916.67	6.14748e-05	0.045
14.08	0.63247	3983.33	6.32474e-05	0.04633
14.1	0.65098	3800	6.50976e-05	0.04269
14.12	0.6703	3766.67	6.70303e-05	0.04203
14.14	0.6905	3800	6.90502e-05	0.04269
14.16	0.71163	4233.33	7.11629e-05	0.05129
14.18	0.73374	4100	7.33739e-05	0.04864
14.2	0.7569	4200	7.56895e-05	0.05063
14.22	0.78117	4183.33	7.81165e-05	0.0503
14.24	0.80662	3800	8.0662e-05	0.04269
14.26	0.83334	3950	8.33339e-05	0.04567
14.28	0.86141	4133.33	8.61407e-05	0.0493
14.3	0.89092	4333.33	8.90917e-05	0.05328
14.32	0.92197	4316.67	9.21969e-05	0.05295
14.34	0.95467	3900	9.54671e-05	0.04467
14.36	0.98914	3850	9.89144e-05	0.04368
14.38	1.02552	3716.67	0.000102552	0.04103
14.4	1.06393	3750	0.000106393	0.04169
14.42	1.10455	3883.33	0.000110455	0.04434
14.44	1.14753	3700	0.000114753	0.0407
14.46	1.19307	4000	0.000119307	0.04666
14.48	1.24137	3883.33	0.000124137	0.04434
14.5	1.29266	3883.33	0.000129266	0.04434
14.52	1.3472	3650	0.00013472	0.03971
14.54	1.40525	3983.33	0.000140525	0.04633
14.56	1.46714	3750	0.000146714	0.04169
14.58	1.53321	4033.33	0.000153321	0.04732
14.6	1.60383	3833.33	0.000160383	0.04335
14.62	1.67945	4150	0.000167945	0.04964
14.64	1.76053	4016.67	0.000176053	0.04699
14.66	1.84762	3933.33	0.000184762	0.04533
14.68	1.94133	4166.67	0.000194133	0.04997
14.7	2.04235	3883.33	0.000204235	0.04434
14.72	2.15144	3900	0.000215144	0.04467
14.74	2.2695	4050	0.00022695	0.04765
14.76	2.39754	4033.33	0.000239754	0.04732
14.78	2.53671	4233.33	0.000253671	0.05129
14.8	2.68833	3966.67	0.000268833	0.046
14.82	2.85394	3583.33	0.000285394	0.03839
14.84	3.03529	3900	0.000303529	0.04467
14.86	3.23446	4100	0.000323446	0.04864
14.88	3.45385	3950	0.000345385	0.04567
14.9	3.69628	3766.67	0.000369628	0.04203
14.92	3.96509	3916.67	0.000396509	0.045
14.94	4.26423	3950	0.000426423	0.04567
14.96	4.59844	4066.67	0.000459844	0.04798
14.98	4.97338	3816.67	0.000497338	0.04302
15	5.39594	3516.67	0.000539594	0.03706
15.02	5.8745	3966.67	0.00058745	0.046
15.04	6.41936	3983.33	0.000641936	0.04633
15.06	7.0433	4083.33	0.00070433	0.04831
15.08	7.7623	3850	0.00077623	0.04368
15.1	8.59656	3950	0.000859656	0.04567
15.12	9.57194	4016.67	0.000957194	0.04699
15.14	10.7219	4316.67	0.00107	0.05295
15.16	12.0903	3866.67	0.00121	0.04401
15.18	13.7355	3916.67	0.00137	0.045
15.2	15.7368	4033.33	0.00157	0.04732
15.22	18.2031	3900	0.00182	0.04467
15.24	21.2881	3850	0.00213	0.04368
15.26	25.2131	4166.67	0.00252	0.04997
15.28	30.3068	4133.33	0.00303	0.0493
15.3	37.0796	4033.33	0.00371	0.04732
15.32	46.3863	4133.33	0.00464	0.0493
15.34	59.8131	4316.67	0.00598	0.05295
15.36	80.5162	3750	0.00805	0.04169
15.38	114.571	4600	0.01146	0.05857
15.4	172.05	4266.67	0.01721	0.05195
15.42	265.662	3800	0.02657	0.04269
15.44	401.808	4316.67	0.04018	0.05295
15.46	547.718	4116.67	0.05477	0.04897
15.48	592.552	4333.33	0.05926	0.05328
15.5	485.263	4133.33	0.04853	0.0493
15.52	334.795	4250	0.03348	0.05162
15.54	217.621	4250	0.02176	0.05162
15.56	142.069	4233.33	0.01421	0.05129
15.58	96.7994	4383.33	0.00968	0.05427
15.6	69.8469	4450	0.00698	0.05559
15.62	53.0129	4650	0.0053	0.05956
15.64	41.7402	4916.67	0.00417	0.06486
15.66	33.7315	5533.33	0.00337	0.0771
15.68	27.8062	5450	0.00278	0.07545
15.7	23.2967	5466.67	0.00233	0.07578
15.72	19.7889	5933.33	0.00198	0.08504
15.74	17.0094	5250	0.0017	0.07148
15.76	14.7716	5466.67	0.00148	0.07578
15.78	12.9445	5116.67	0.00129	0.06883
15.8	11.4343	4400	0.00114	0.0546
15.82	10.172	4683.33	0.00102	0.06022
15.84	9.1066	4483.33	0.00091066	0.05625
15.86	8.19938	4050	0.000819938	0.04765
15.88	7.42063	3633.33	0.000742063	0.03938
15.9	6.74732	3983.33	0.000674732	0.04633
15.92	6.1613	4166.67	0.00061613	0.04997
15.94	5.64817	3783.33	0.000564817	0.04236
15.96	5.19636	3666.67	0.000519636	0.04004
15.98	4.79651	4316.67	0.000479651	0.05295
16	4.44097	3833.33	0.000444097	0.04335
16.02	4.12344	3616.67	0.000412344	0.03905
16.04	3.8387	3533.33	0.00038387	0.03739
16.06	3.5824	3666.67	0.00035824	0.04004
16.08	3.35088	4233.33	0.000335088	0.05129
16.1	3.14106	3766.67	0.000314106	0.04203
16.12	2.95031	4083.33	0.000295031	0.04831
16.14	2.77639	3966.67	0.000277639	0.046
16.16	2.61738	4183.33	0.000261738	0.0503
16.18	2.47163	3983.33	0.000247163	0.04633
16.2	2.3377	3733.33	0.00023377	0.04136
16.22	2.21436	4100	0.000221436	0.04864
16.24	2.10051	4150	0.000210051	0.04964
16.26	1.99521	3800	0.000199521	0.04269
16.28	1.89763	4033.33	0.000189763	0.04732
16.3	1.80703	4050	0.000180703	0.04765
16.32	1.72275	4116.67	0.000172275	0.04897
16.34	1.64423	3866.67	0.000164423	0.04401
16.36	1.57095	3983.33	0.000157095	0.04633
16.38	1.50246	4200	0.000150246	0.05063
16.4	1.43835	4016.67	0.000143835	0.04699
16.42	1.37826	4083.33	0.000137826	0.04831
16.44	1.32185	4033.33	0.000132185	0.04732
16.46	1.26883	3700	0.000126883	0.0407
16.48	1.21893	4166.67	0.000121893	0.04997
16.5	1.17192	3883.33	0.000117192	0.04434
16.52	1.12757	4416.67	0.000112757	0.05493
16.54	1.0857	3766.67	0.00010857	0.04203
16.56	1.04611	4083.33	0.000104611	0.04831
16.58	1.00864	4583.33	0.000100864	0.05824
16.6	0.97316	3783.33	9.73157e-05	0.04236
16.62	0.93951	4100	9.39509e-05	0.04864
16.64	0.90758	4283.33	9.07575e-05	0.05228
16.66	0.87724	3716.67	8.77242e-05	0.04103
16.68	0.8484	3933.33	8.48403e-05	0.04533
16.7	0.82096	3716.67	8.20962e-05	0.04103
16.72	0.79483	3750	7.94831e-05	0.04169
16.74	0.76993	3816.67	7.69927e-05	0.04302
16.76	0.74618	4116.67	7.46175e-05	0.04897
16.78	0.72351	3666.67	7.23505e-05	0.04004
16.8	0.70185	4483.33	7.01852e-05	0.05625
16.82	0.68116	3983.33	6.81156e-05	0.04633
16.84	0.66136	3883.33	6.61362e-05	0.04434
16.86	0.64242	4000	6.42419e-05	0.04666
16.88	0.62428	3966.67	6.24277e-05	0.046
16.9	0.60689	4016.67	6.06892e-05	0.04699
16.92	0.59022	3983.33	5.90224e-05	0.04633
16.94	0	3816.67	0	0.04302
16.96	0	4100	0	0.04864
16.98	0	4116.67	0	0.04897
17	0	4000	0	0.04666
17.02	0	4116.67	0	0.04897
17.04	0	4000	0	0.04666
17.06	0	3833.33	0	0.04335
17.08	0	4133.33	0	0.0493
17.1	0	4083.33	0	0.04831
17.12	0	3983.33	0	0.04633
17.14	0	3900	0	0.04467
17.16	0	3750	0	0.04169
17.18	0	4016.67	0	0.04699
17.2	0	4333.33	0	0.05328
17.22	0	3700	0	0.0407
17.24	0	4383.33	0	0.05427
17.26	0	3850	0	0.04368
17.28	0	4200	0	0.05063
17.3	0	3766.67	0	0.04203
17.32	0	3900	0	0.04467
17.34	0	4250	0	0.05162
17.36	0	3783.33	0	0.04236
17.38	0	3833.33	0	0.04335
17.4	0	4250	0	0.05162
17.42	0	4200	0	0.05063
17.44	0	3883.33	0	0.04434
17.46	0	3883.33	0	0.04434
17.48	0	4183.33	0	0.0503
17.5	0	4283.33	0	0.05228
17.52	0	3750	0	0.04169
17.54	0	4200	0	0.05063
17.56	0	4333.33	0	0.05328
17.58	0	3716.67	0	0.04103
17.6	0	4550	0	0.05758
17.62	0	3733.33	0	0.04136
17.64	0	4333.33	0	0.05328
17.66	0	3916.67	0	0.045
17.68	0	3766.67	0	0.04203
17.7	0	3833.33	0	0.04335
17.72	0.30861	3883.33	3.08611e-05	0.04434
17.74	0.31718	3966.67	3.17182e-05	0.046
17.76	0.32612	4450	3.26115e-05	0.05559
17.78	0.33543	4233.33	3.3543e-05	0.05129
17.8	0.34515	3700	3.4515e-05	0.0407
17.82	0.3553	3683.33	3.55299e-05	0.04037
17.84	0.3659	4316.67	3.65902e-05	0.05295
17.86	0.37699	4033.33	3.76987e-05	0.04732
17.88	0.38858	4183.33	3.88582e-05	0.0503
17.9	0.40072	4133.33	4.00721e-05	0.0493
17.92	0.41344	3950	4.13437e-05	0.04567
17.94	0.42677	3633.33	4.26768e-05	0.03938
17.96	0.44075	3966.67	4.40754e-05	0.046
17.98	0.45544	4250	4.55438e-05	0.05162
18	0.47087	4000	4.70868e-05	0.04666
18.02	0.4871	4066.67	4.87096e-05	0.04798
18.04	0.50418	4000	5.04176e-05	0.04666
18.06	0.52217	4516.67	5.2217e-05	0.05692
18.08	0.54115	4550	5.41145e-05	0.05758
18.1	0.56117	4250	5.61171e-05	0.05162
18.12	0.58233	4433.33	5.8233e-05	0.05526
18.14	0.60471	4450	6.04707e-05	0.05559
18.16	0.6284	4616.67	6.28399e-05	0.0589
18.18	0.65351	3683.33	6.53509e-05	0.04037
18.2	0.68015	4233.33	6.80154e-05	0.05129
18.22	0.70846	3950	7.0846e-05	0.04567
18.24	0.73857	3766.67	7.38569e-05	0.04203
18.26	0.77064	4050	7.70638e-05	0.04765
18.28	0.80484	3933.33	8.04839e-05	0.04533
18.3	0.84137	3966.67	8.41366e-05	0.046
18.32	0.88043	4316.67	8.80434e-05	0.05295
18.34	0.92229	3900	9.22285e-05	0.04467
18.36	0.96719	3883.33	9.67188e-05	0.04434
18.38	1.01545	4016.67	0.000101545	0.04699
18.4	1.06741	4016.67	0.000106741	0.04699
18.42	1.12345	4333.33	0.000112345	0.05328
18.44	1.18402	4033.33	0.000118402	0.04732
18.46	1.24962	4366.67	0.000124962	0.05394
18.48	1.32082	3950	0.000132082	0.04567
18.5	1.39826	4083.33	0.000139826	0.04831
18.52	1.48271	4133.33	0.000148271	0.0493
18.54	1.57503	4333.33	0.000157503	0.05328
18.56	1.67623	3666.67	0.000167623	0.04004
18.58	1.78748	3916.67	0.000178748	0.045
18.6	1.91016	4300	0.000191016	0.05261
18.62	2.04588	4183.33	0.000204588	0.0503
18.64	2.19656	3600	0.000219656	0.03872
18.66	2.36446	3750	0.000236446	0.04169
18.68	2.5523	3966.67	0.00025523	0.046
18.7	2.76337	4133.33	0.000276337	0.0493
18.72	3.00164	4200	0.000300164	0.05063
18.74	3.27198	3450	0.000327198	0.03574
18.76	3.58036	4016.67	0.000358036	0.04699
18.78	3.93425	4316.67	0.000393425	0.05295
18.8	4.34301	4250	0.000434301	0.05162
18.82	4.81851	4133.33	0.000481851	0.0493
18.84	5.37601	3550	0.000537601	0.03772
18.86	6.03533	4216.67	0.000603533	0.05096
18.88	6.82263	3866.67	0.000682263	0.04401
18.9	7.77291	4216.67	0.000777291	0.05096
18.92	8.93388	4033.33	0.000893388	0.04732
18.94	10.3717	3850	0.00104	0.04368
18.96	12.1805	4400	0.00122	0.0546
18.98	14.4968	4066.67	0.00145	0.04798
19	17.5262	3800	0.00175	0.04269
19.02	21.5954	4133.33	0.00216	0.0493
19.04	27.2703	4083.33	0.00273	0.04831
19.06	35.6356	3733.33	0.00356	0.04136
19.08	48.8543	4583.33	0.00489	0.05824
19.1	70.9286	4633.33	0.00709	0.05923
19.12	107.999	4283.33	0.0108	0.05228
19.14	166.675	4700	0.01667	0.06056
19.16	246.122	4150	0.02461	0.04964
19.18	314.142	3950	0.03141	0.04567
19.2	307.202	4833.33	0.03072	0.0632
19.22	233.334	4433.33	0.02333	0.05526
19.24	156.15	5100	0.01562	0.0685
19.26	101.078	3966.67	0.01011	0.046
19.28	66.7581	4450	0.00668	0.05559
19.3	46.386	5400	0.00464	0.07445
19.32	34.1141	5483.33	0.00341	0.07611
19.34	26.2647	5833.33	0.00263	0.08306
19.36	20.8877	5700	0.00209	0.08041
19.38	17.006	5900	0.0017	0.08438
19.4	14.1028	7066.67	0.00141	0.10754
19.42	11.8752	7533.33	0.00119	0.11681
19.44	10.1307	6650	0.00101	0.09927
19.46	8.74043	7066.67	0.000874043	0.10754
19.48	7.61541	7533.33	0.000761541	0.11681
19.5	6.69275	6416.67	0.000669275	0.09464
19.52	5.92702	6333.33	0.000592702	0.09298
19.54	5.28477	5083.33	0.000528477	0.06817
19.56	4.74096	5133.33	0.000474096	0.06916
19.58	4.27655	4716.67	0.000427655	0.06089
19.6	3.87688	4650	0.000387688	0.05956
19.62	3.53049	4600	0.000353049	0.05857
19.64	3.22836	4066.67	0.000322836	0.04798
19.66	2.96329	4700	0.000296329	0.06056
19.68	2.72946	3783.33	0.000272946	0.04236
19.7	2.52218	4033.33	0.000252218	0.04732
19.72	2.33758	4200	0.000233758	0.05063
19.74	2.17248	4016.67	0.000217248	0.04699
19.76	2.02422	3583.33	0.000202422	0.03839
19.78	1.89061	4333.33	0.000189061	0.05328
19.8	1.76978	4416.67	0.000176978	0.05493
19.82	1.66014	4200	0.000166014	0.05063
19.84	1.56037	4266.67	0.000156037	0.05195
19.86	1.46932	4333.33	0.000146932	0.05328
19.88	1.38599	3866.67	0.000138599	0.04401
19.9	1.30955	3966.67	0.000130955	0.046
19.92	1.23925	4116.67	0.000123925	0.04897
19.94	1.17446	3466.67	0.000117446	0.03607
19.96	1.11461	4166.67	0.000111461	0.04997
19.98	1.05921	3600	0.000105921	0.03872
20	1.00784	4016.67	0.000100784	0.04699
20.02	0.96012	3983.33	9.60116e-05	0.04633
20.04	0.9157	3766.67	9.15698e-05	0.04203
20.06	0.87429	4033.33	8.74289e-05	0.04732
20.08	0.83563	3833.33	8.35625e-05	0.04335
20.1	0.79947	3766.67	7.99466e-05	0.04203
20.12	0.7656	3816.67	7.65603e-05	0.04302
20.14	0.73385	4433.33	7.33845e-05	0.05526
20.16	0.70402	3566.67	7.04021e-05	0.03805
20.18	0.67598	3900	6.75977e-05	0.04467
20.2	0.64958	3433.33	6.49575e-05	0.03541
20.22	0.62469	3866.67	6.24689e-05	0.04401
20.24	0.7599	3750	7.59901e-05	0.04169
20.26	0.74211	3783.33	7.42113e-05	0.04236
20.28	0.72572	3483.33	7.25716e-05	0.0364
20.3	0.71063	3766.67	7.10633e-05	0.04203
20.32	0.6968	3750	6.96799e-05	0.04169
20.34	0.68415	3750	6.84153e-05	0.04169
20.36	0.67264	3716.67	6.72644e-05	0.04103
20.38	0.66223	3633.33	6.62225e-05	0.03938
20.4	0.65286	4183.33	6.52857e-05	0.0503
20.42	0.64451	3950	6.44505e-05	0.04567
20.44	0.63714	3883.33	6.3714e-05	0.04434
20.46	0.63074	3450	6.30738e-05	0.03574
20.48	0.62528	3500	6.25279e-05	0.03673
20.5	0.62075	3833.33	6.20749e-05	0.04335
20.52	0.61714	3583.33	6.17139e-05	0.03839
20.54	0.61444	3100	6.14442e-05	0.02879
20.56	0.61266	3683.33	6.12658e-05	0.04037
20.58	0.61179	3833.33	6.1179e-05	0.04335
20.6	0.61185	3883.33	6.11848e-05	0.04434
20.62	0.61285	3400	6.12845e-05	0.03475
20.64	0.6148	3416.67	6.14798e-05	0.03508
20.66	0.61773	3600	6.17732e-05	0.03872
20.68	0.32252	3300	3.22522e-05	0.03276
20.7	0.33537	3950	3.35368e-05	0.04567
20.72	0.35583	3316.67	3.55827e-05	0.03309
20.74	0.37049	3666.67	3.70491e-05	0.04004
20.76	0.38608	3633.33	3.86082e-05	0.03938
20.78	0.40268	3250	4.02679e-05	0.03177
20.8	0.42037	3916.67	4.20371e-05	0.045
20.82	0.43926	3366.67	4.39256e-05	0.03408
20.84	0.45945	3850	4.59445e-05	0.04368
20.86	0.48106	3466.67	4.81061e-05	0.03607
20.88	0.50424	3516.67	5.0424e-05	0.03706
20.9	0.52914	3966.67	5.29138e-05	0.046
20.92	0.55593	3033.33	5.55928e-05	0.02747
20.94	0.58481	3550	5.84808e-05	0.03772
20.96	0.616	3350	6.16001e-05	0.03375
20.98	0.64976	3350	6.4976e-05	0.03375
21	0.68638	3483.33	6.86375e-05	0.0364
21.02	0.72618	3750	7.26177e-05	0.04169
21.04	0.76955	3516.67	7.69547e-05	0.03706
21.06	0.81692	3383.33	8.16924e-05	0.03441
21.08	0.86882	3616.67	8.68818e-05	0.03905
21.1	0.92582	3283.33	9.25821e-05	0.03243
21.12	0.98863	3983.33	9.88625e-05	0.04633
21.14	1.05805	3333.33	0.000105805	0.03342
21.16	1.13504	3183.33	0.000113504	0.03044
21.18	1.22076	3433.33	0.000122076	0.03541
21.2	1.31657	3333.33	0.000131657	0.03342
21.22	1.4241	3516.67	0.00014241	0.03706
21.24	1.54536	3333.33	0.000154536	0.03342
21.26	1.68276	3366.67	0.000168276	0.03408
21.28	1.83931	3083.33	0.000183931	0.02846
21.3	2.01872	2983.33	0.000201872	0.02647
21.32	2.22565	3100	0.000222565	0.02879
21.34	2.46599	3500	0.000246599	0.03673
21.36	2.74731	3100	0.000274731	0.02879
21.38	3.0794	3200	0.00030794	0.03077
21.4	3.47517	3666.67	0.000347517	0.04004
21.42	3.95184	3400	0.000395184	0.03475
21.44	4.53279	3250	0.000453279	0.03177
21.46	5.25039	3466.67	0.000525039	0.03607
21.48	6.15038	3183.33	0.000615038	0.03044
21.5	7.299	3250	0.0007299	0.03177
21.52	8.79526	3416.67	0.000879526	0.03508
21.54	10.7946	3333.33	0.00108	0.03342
21.56	13.5621	3466.67	0.00136	0.03607
21.58	17.5981	3316.67	0.00176	0.03309
21.6	23.9012	3266.67	0.00239	0.0321
21.62	34.3576	2800	0.00344	0.02283
21.64	51.9751	3350	0.0052	0.03375
21.66	80.2727	2983.33	0.00803	0.02647
21.68	120.036	3250	0.012	0.03177
21.7	158.406	3416.67	0.01584	0.03508
21.72	162.589	3150	0.01626	0.02978
21.74	127.75	3166.67	0.01278	0.03011
21.76	86.6372	3500	0.00866	0.03673
21.78	56.1806	3500	0.00562	0.03673
21.8	36.9192	3666.67	0.00369	0.04004
21.82	25.4509	3533.33	0.00255	0.03739
21.84	18.5923	3950	0.00186	0.04567
21.86	14.2623	3650	0.00143	0.03971
21.88	11.3346	4016.67	0.00113	0.04699
21.9	9.24478	4750	0.000924478	0.06155
21.92	7.69925	4783.33	0.000769925	0.06221
21.94	6.52965	5200	0.000652965	0.07048
21.96	5.63112	5100	0.000563112	0.0685
21.98	4.93556	4800	0.000493556	0.06254
22	4.39846	4383.33	0.000439846	0.05427
22.02	3.99211	4266.67	0.000399211	0.05195
22.04	3.70313	3800	0.000370313	0.04269
22.06	3.53474	3716.67	0.000353474	0.04103
22.08	3.51609	3383.33	0.000351609	0.03441
22.1	3.71761	3250	0.000371761	0.03177
22.12	4.26043	3383.33	0.000426043	0.03441
22.14	5.29011	3050	0.000529011	0.0278
22.16	6.83855	3233.33	0.000683855	0.03144
22.18	8.35816	3233.33	0.000835816	0.03144
22.2	8.43626	2850	0.000843626	0.02383
22.22	6.83747	2766.67	0.000683747	0.02217
22.24	4.96674	2900	0.000496674	0.02482
22.26	3.56241	3466.67	0.000356241	0.03607
22.28	2.65024	3216.67	0.000265024	0.03111
22.3	2.08297	2983.33	0.000208297	0.02647
22.32	1.72211	3166.67	0.000172211	0.03011
22.34	1.47665	2983.33	0.000147665	0.02647
22.36	1.29703	2966.67	0.000129703	0.02614
22.38	1.15812	3150	0.000115812	0.02978
22.4	1.04662	3183.33	0.000104662	0.03044
22.42	0.95474	2600	9.54739e-05	0.01886
22.44	0.87747	2900	8.77469e-05	0.02482
22.46	0.8114	2833.33	8.11402e-05	0.02349
22.48	0.75413	3316.67	7.54134e-05	0.03309
22.5	0.70392	3000	7.03922e-05	0.0268
22.52	0.65947	3050	6.59471e-05	0.0278
22.54	0.6198	2883.33	6.19795e-05	0.02449
22.56	0.58413	2883.33	5.84131e-05	0.02449
22.58	0.55188	3050	5.5188e-05	0.0278
22.6	0.52256	2833.33	5.22558e-05	0.02349
22.62	0.49578	3366.67	4.95777e-05	0.03408
22.64	0.47122	3116.67	4.71215e-05	0.02912
22.66	0.44861	3233.33	4.48606e-05	0.03144
22.68	0.42773	3166.67	4.27725e-05	0.03011
22.7	0.40839	2816.67	4.08385e-05	0.02316
22.72	0.39042	2950	3.90421e-05	0.02581
22.74	0.3737	3033.33	3.73697e-05	0.02747
22.76	0.35809	2483.33	3.58091e-05	0.01655
22.78	0.3435	2683.33	3.43497e-05	0.02052
22.8	0.32983	3116.67	3.29825e-05	0.02912
22.82	0.31699	3050	3.16993e-05	0.0278
22.84	0.30493	2700	3.04929e-05	0.02085
22.86	0.29357	2550	2.93571e-05	0.01787
22.88	0.28286	2483.33	2.8286e-05	0.01655
22.9	0.27275	2700	2.72746e-05	0.02085
22.92	0.26318	2716.67	2.63184e-05	0.02118
22.94	0.25413	2650	2.54132e-05	0.01985
22.96	0.24555	2950	2.45554e-05	0.02581
22.98	0.7422	2816.67	7.42197e-05	0.02316
23	0.74877	2600	7.48765e-05	0.01886
23.02	0.75633	2366.67	7.56331e-05	0.01423
23.04	0.7649	2900	7.64904e-05	0.02482
23.06	0.7745	2733.33	7.745e-05	0.02151
23.08	0.78514	2666.67	7.85138e-05	0.02019
23.1	0.79685	2516.67	7.96845e-05	0.01721
23.12	0.80965	2983.33	8.09649e-05	0.02647
23.14	0.82359	2616.67	8.23586e-05	0.01919
23.16	0.8387	2533.33	8.38697e-05	0.01754
23.18	0.85503	2716.67	8.55027e-05	0.02118
23.2	0.71742	2566.67	7.17416e-05	0.0182
23.22	0.74043	2333.33	7.40434e-05	0.01357
23.24	0.76469	2450	7.6469e-05	0.01588
23.26	0.79026	2400	7.90264e-05	0.01489
23.28	0.81725	2800	8.17246e-05	0.02283
23.3	3.63921	2800	0.000363921	0.02283
23.32	3.74823	2583.33	0.000374823	0.01853
23.34	3.86237	2800	0.000386237	0.02283
23.36	3.98196	2666.67	0.000398196	0.02019
23.38	4.10735	2966.67	0.000410735	0.02614
23.4	4.23891	2783.33	0.000423891	0.0225
23.42	4.37706	2716.67	0.000437706	0.02118
23.44	4.52226	2583.33	0.000452226	0.01853
23.46	4.675	2966.67	0.0004675	0.02614
23.48	4.83581	2466.67	0.000483581	0.01621
23.5	5.00528	2483.33	0.000500528	0.01655
23.52	5.18406	2483.33	0.000518406	0.01655
23.54	5.37285	2616.67	0.000537285	0.01919
23.56	5.57242	2716.67	0.000557242	0.02118
23.58	5.78363	2750	0.000578363	0.02184
23.6	6.00743	2516.67	0.000600743	0.01721
23.62	6.24486	2650	0.000624486	0.01985
23.64	6.49707	2500	0.000649707	0.01688
23.66	6.76536	2800	0.000676536	0.02283
23.68	7.04447	2700	0.000704447	0.02085
23.7	7.34957	2833.33	0.000734957	0.02349
23.72	7.67557	2550	0.000767557	0.01787
23.74	8.02452	2466.67	0.000802452	0.01621
23.76	8.39869	2400	0.000839869	0.01489
23.78	8.80069	2883.33	0.000880069	0.02449
23.8	9.23345	2733.33	0.000923345	0.02151
23.82	9.70035	2883.33	0.000970035	0.02449
23.84	10.2053	2466.67	0.00102	0.01621
23.86	10.7526	2533.33	0.00108	0.01754
23.88	11.3476	2850	0.00113	0.02383
23.9	11.9962	2250	0.0012	0.01191
23.92	12.7055	2483.33	0.00127	0.01655
23.94	13.4838	2666.67	0.00135	0.02019
23.96	14.3409	2566.67	0.00143	0.0182
23.98	15.2887	2216.67	0.00153	0.01125
24	16.3414	2566.67	0.00163	0.0182
24.02	17.5164	2600	0.00175	0.01886
24.04	18.8351	2800	0.00188	0.02283
24.06	20.3239	2983.33	0.00203	0.02647
24.08	22.0166	2766.67	0.0022	0.02217
24.1	23.9556	2616.67	0.0024	0.01919
24.12	26.1966	2650	0.00262	0.01985
24.14	28.8124	3450	0.00288	0.03574
24.16	31.9012	2700	0.00319	0.02085
24.18	35.5976	2833.33	0.00356	0.02349
24.2	40.0908	2933.33	0.00401	0.02548
24.22	45.6545	2633.33	0.00457	0.01952
24.24	52.7013	2900	0.00527	0.02482
24.26	61.8968	2700	0.00619	0.02085
24.28	74.4275	3300	0.00744	0.03276
24.3	92.6048	3000	0.00926	0.0268
24.32	120.932	3333.33	0.01209	0.03342
24.34	167.202	3000	0.01672	0.0268
24.36	242.089	3550	0.02421	0.03772
24.38	353.879	3433.33	0.03539	0.03541
24.4	487.247	3466.67	0.04872	0.03607
24.42	562.022	3616.67	0.0562	0.03905
24.44	503.753	3666.67	0.05038	0.04004
24.46	384.362	4333.33	0.03844	0.05328
24.48	286.526	3716.67	0.02865	0.04103
24.5	227.625	4616.67	0.02276	0.0589
24.52	200.627	5033.33	0.02006	0.06717
24.54	196.212	4966.67	0.01962	0.06585
24.56	208.544	5616.67	0.02085	0.07876
24.58	236.304	6000	0.02363	0.08637
24.6	282.875	6583.33	0.02829	0.09795
24.62	358.192	7433.33	0.03582	0.11482
24.64	483.612	7916.67	0.04836	0.12442
24.66	698.136	7733.33	0.06981	0.12078
24.68	1058.49	8916.67	0.10585	0.14428
24.7	1617.16	8833.33	0.16172	0.14262
24.72	2328.52	8866.67	0.23285	0.14328
24.74	2817.76	8716.67	0.28178	0.1403
24.76	2580.85	8616.67	0.25809	0.13832
24.78	1885.02	9083.33	0.1885	0.14758
24.8	1246.12	9716.67	0.12461	0.16016
24.82	809.06	10750	0.08091	0.18067
24.84	541.106	12100	0.05411	0.20748
24.86	382.198	14000	0.03822	0.2452
24.88	285.296	15850	0.02853	0.28193
24.9	222.206	17616.7	0.02222	0.31701
24.92	178.318	19966.7	0.01783	0.36367
24.94	146.285	23950	0.01463	0.44275
24.96	122.128	25950	0.01221	0.48246
24.98	103.466	28366.7	0.01035	0.53044
25	88.762	27600	0.00888	0.51522
25.02	76.9776	28216.7	0.0077	0.52747
25.04	67.3922	26933.3	0.00674	0.50198
25.06	59.4932	23566.7	0.00595	0.43514
25.08	52.908	22483.3	0.00529	0.41363
25.1	47.3614	19850	0.00474	0.36135
25.12	42.646	17616.7	0.00426	0.31701
25.14	38.6039	14383.3	0.00386	0.25281
25.16	35.1127	11733.3	0.00351	0.2002
25.18	32.0766	9966.67	0.00321	0.16512
25.2	29.4197	8600	0.00294	0.13799
25.22	27.0814	7466.67	0.00271	0.11549
25.24	25.0125	6950	0.0025	0.10523
25.26	23.1732	6666.67	0.00232	0.0996
25.28	21.5306	6066.67	0.00215	0.08769
25.3	20.0576	5166.67	0.00201	0.06982
25.32	18.7315	4716.67	0.00187	0.06089
25.34	17.5335	4700	0.00175	0.06056
25.36	16.4474	4600	0.00164	0.05857
25.38	15.4597	4416.67	0.00155	0.05493
25.4	14.5589	4266.67	0.00146	0.05195
25.42	13.7349	4400	0.00137	0.0546
25.44	12.9794	4383.33	0.0013	0.05427
25.46	12.2849	3833.33	0.00123	0.04335
25.48	11.6449	3583.33	0.00116	0.03839
25.5	11.0539	3866.67	0.00111	0.04401
25.52	10.507	4000	0.00105	0.04666
25.54	9.99994	3300	0.000999994	0.03276
25.56	9.52888	3433.33	0.000952888	0.03541
25.58	9.0905	3666.67	0.00090905	0.04004
25.6	8.68183	3700	0.000868183	0.0407
25.62	8.30024	3400	0.000830024	0.03475
25.64	7.94338	3266.67	0.000794338	0.0321
25.66	7.60915	3700	0.000760915	0.0407
25.68	7.29567	3383.33	0.000729567	0.03441
25.7	7.00126	3600	0.000700126	0.03872
25.72	6.72439	3616.67	0.000672439	0.03905
25.74	6.4637	3850	0.00064637	0.04368
25.76	6.21794	3216.67	0.000621794	0.03111
25.78	5.98599	3250	0.000598599	0.03177
25.8	5.76683	3200	0.000576683	0.03077
25.82	5.55954	3300	0.000555954	0.03276
25.84	5.36327	3583.33	0.000536327	0.03839
25.86	5.17725	3383.33	0.000517725	0.03441
25.88	4.50934	3266.67	0.000450934	0.0321
25.9	4.35495	2933.33	0.000435495	0.02548
25.92	4.20836	2883.33	0.000420836	0.02449
25.94	4.06904	3316.67	0.000406904	0.03309
25.96	3.93652	2933.33	0.000393652	0.02548
25.98	3.81037	3016.67	0.000381037	0.02713
26	3.69018	3033.33	0.000369018	0.02747
26.02	3.57559	2983.33	0.000357559	0.02647
26.04	3.46625	2850	0.000346625	0.02383
26.06	3.36185	2900	0.000336185	0.02482
26.08	3.26209	3116.67	0.000326209	0.02912
26.1	3.16671	2616.67	0.000316671	0.01919
26.12	3.07545	3383.33	0.000307545	0.03441
26.14	2.98808	3050	0.000298808	0.0278
26.16	2.90437	2950	0.000290437	0.02581
26.18	2.82413	2700	0.000282413	0.02085
26.2	2.74717	3216.67	0.000274717	0.03111
26.22	0	2750	0	0.02184
26.24	0	3066.67	0	0.02813
26.26	0	3316.67	0	0.03309
26.28	0	2583.33	0	0.01853
26.3	0	2533.33	0	0.01754
26.32	0	2666.67	0	0.02019
26.34	0	3083.33	0	0.02846
26.36	0	3100	0	0.02879
26.38	0	3016.67	0	0.02713
26.4	0	2966.67	0	0.02614
26.42	0	3233.33	0	0.03144
26.44	0	3233.33	0	0.03144
26.46	0	2866.67	0	0.02416
26.48	0	2966.67	0	0.02614
26.5	0	3350	0	0.03375
26.52	0	3283.33	0	0.03243
26.54	0	3500	0	0.03673
26.56	0	2933.33	0	0.02548
26.58	0	3133.33	0	0.02945
26.6	0	3366.67	0	0.03408
26.62	0	3016.67	0	0.02713
26.64	0	2900	0	0.02482
26.66	0	3116.67	0	0.02912
26.68	0	2566.67	0	0.0182
26.7	0	3033.33	0	0.02747
26.72	0	3083.33	0	0.02846
26.74	0	2650	0	0.01985
26.76	0	3050	0	0.0278
26.78	0	3100	0	0.02879
26.8	0	2683.33	0	0.02052
26.82	0	3033.33	0	0.02747
26.84	0	2866.67	0	0.02416
26.86	0	3233.33	0	0.03144
26.88	0	2816.67	0	0.02316
26.9	0	2716.67	0	0.02118
26.92	0	2583.33	0	0.01853
26.94	0	2750	0	0.02184
26.96	0	2883.33	0	0.02449
26.98	0	3300	0	0.03276
27	0	2850	0	0.02383
27.02	0	3000	0	0.0268
27.04	0	3100	0	0.02879
27.06	0	2883.33	0	0.02449
27.08	0	2766.67	0	0.02217
27.1	0	3016.67	0	0.02713
27.12	0	3083.33	0	0.02846
27.14	0	2600	0	0.01886
27.16	0	3116.67	0	0.02912
27.18	0	3533.33	0	0.03739
27.2	0	2833.33	0	0.02349
27.22	0	3016.67	0	0.02713
27.24	0	3100	0	0.02879
27.26	0	3000	0	0.0268
27.28	0	2933.33	0	0.02548
27.3	0	2883.33	0	0.02449
27.32	0	3116.67	0	0.02912
27.34	0	2750	0	0.02184
27.36	0	3166.67	0	0.03011
27.38	0	2800	0	0.02283
27.4	0	3083.33	0	0.02846
27.42	0	2766.67	0	0.02217
27.44	0	2850	0	0.02383
27.46	0	2916.67	0	0.02515
27.48	0	2966.67	0	0.02614
27.5	0	2533.33	0	0.01754
27.52	0	2916.67	0	0.02515
27.54	0	3083.33	0	0.02846
27.56	0	3233.33	0	0.03144
27.58	0	2916.67	0	0.02515
27.6	0	3016.67	0	0.02713
27.62	0	3100	0	0.02879
27.64	0	3350	0	0.03375
27.66	2.03807	3216.67	0.000203807	0.03111
27.68	2.09453	2950	0.000209453	0.02581
27.7	2.15337	2950	0.000215337	0.02581
27.72	2.21472	2666.67	0.000221472	0.02019
27.74	2.27873	3133.33	0.000227873	0.02945
27.76	2.34555	2883.33	0.000234555	0.02449
27.78	2.41535	3200	0.000241535	0.03077
27.8	2.48832	3083.33	0.000248832	0.02846
27.82	2.56464	3183.33	0.000256464	0.03044
27.84	2.64453	3200	0.000264453	0.03077
27.86	2.7282	2916.67	0.00027282	0.02515
27.88	2.81591	2850	0.000281591	0.02383
27.9	2.90791	2783.33	0.000290791	0.0225
27.92	3.0045	2850	0.00030045	0.02383
27.94	3.10597	2733.33	0.000310597	0.02151
27.96	3.21267	3166.67	0.000321267	0.03011
27.98	3.32496	3150	0.000332496	0.02978
28	3.44324	3133.33	0.000344324	0.02945
28.02	3.56794	3116.67	0.000356794	0.02912
28.04	3.69954	3216.67	0.000369954	0.03111
28.06	4.43202	3133.33	0.000443202	0.02945
28.08	4.59583	3300	0.000459583	0.03276
28.1	4.76897	3116.67	0.000476897	0.02912
28.12	4.95216	3016.67	0.000495216	0.02713
28.14	5.1462	2716.67	0.00051462	0.02118
28.16	5.35197	3450	0.000535197	0.03574
28.18	5.57044	3183.33	0.000557044	0.03044
28.2	5.80268	2750	0.000580268	0.02184
28.22	6.0499	2816.67	0.00060499	0.02316
28.24	6.3134	3216.67	0.00063134	0.03111
28.26	6.59466	3400	0.000659466	0.03475
28.28	6.89532	3383.33	0.000689532	0.03441
28.3	7.21724	3300	0.000721724	0.03276
28.32	7.56246	3416.67	0.000756246	0.03508
28.34	7.93331	3300	0.000793331	0.03276
28.36	8.33241	3216.67	0.000833241	0.03111
28.38	8.76274	3433.33	0.000876274	0.03541
28.4	9.22764	2883.33	0.000922764	0.02449
28.42	9.73097	3383.33	0.000973097	0.03441
28.44	10.2771	3433.33	0.00103	0.03541
28.46	10.8711	3400	0.00109	0.03475
28.48	11.5187	3316.67	0.00115	0.03309
28.5	12.2266	3533.33	0.00122	0.03739
28.52	13.0027	3516.67	0.0013	0.03706
28.54	13.856	3266.67	0.00139	0.0321
28.56	14.7973	3566.67	0.00148	0.03805
28.58	15.839	3433.33	0.00158	0.03541
28.6	16.9962	3150	0.0017	0.02978
28.62	18.2866	3466.67	0.00183	0.03607
28.64	19.7318	3716.67	0.00197	0.04103
28.66	21.3576	3600	0.00214	0.03872
28.68	23.1956	3283.33	0.00232	0.03243
28.7	25.2847	3666.67	0.00253	0.04004
28.72	27.673	3483.33	0.00277	0.0364
28.74	30.4207	3300	0.00304	0.03276
28.76	33.6042	3650	0.00336	0.03971
28.78	37.321	3716.67	0.00373	0.04103
28.8	41.6974	3400	0.00417	0.03475
28.82	46.8995	3600	0.00469	0.03872
28.84	53.1487	3466.67	0.00531	0.03607
28.86	60.7453	4000	0.00607	0.04666
28.88	70.1043	4083.33	0.00701	0.04831
28.9	81.8116	4250	0.00818	0.05162
28.92	96.7146	3983.33	0.00967	0.04633
28.94	116.078	3883.33	0.01161	0.04434
28.96	141.885	4566.67	0.01419	0.05791
28.98	177.506	4033.33	0.01775	0.04732
29	229.293	4400	0.02293	0.0546
29.02	309.917	4083.33	0.03099	0.04831
29.04	443.354	4183.33	0.04434	0.0503
29.06	668.002	4683.33	0.0668	0.06022
29.08	1029.18	4700	0.10292	0.06056
29.1	1538.56	5366.67	0.15386	0.07379
29.12	2036.29	5316.67	0.20363	0.0728
29.14	2102.48	4933.33	0.21025	0.06519
29.16	1661.73	5866.67	0.16617	0.08372
29.18	1133.15	6466.67	0.11332	0.09563
29.2	740.253	7366.67	0.07403	0.1135
29.22	492.179	8300	0.04922	0.13203
29.24	345.554	9033.33	0.03456	0.14659
29.26	259.388	10733.3	0.02594	0.18034
29.28	206.863	11250	0.02069	0.1906
29.3	173.618	12233.3	0.01736	0.21012
29.32	152.764	13766.7	0.01528	0.24057
29.34	141.247	15500	0.01412	0.27498
29.36	138.28	16616.7	0.01383	0.29715
29.38	145.278	17850	0.01453	0.32164
29.4	166.789	18033.3	0.01668	0.32528
29.42	211.544	17000	0.02115	0.30476
29.44	291.638	16350	0.02916	0.29186
29.46	415.536	14233.3	0.04155	0.24983
29.48	560.845	13583.3	0.05608	0.23693
29.5	627.534	13100	0.06275	0.22733
29.52	537.654	11350	0.05377	0.19259
29.54	384.144	10533.3	0.03841	0.17637
29.56	257.586	9516.67	0.02576	0.15619
29.58	173.768	8733.33	0.01738	0.14064
29.6	122.609	7733.33	0.01226	0.12078
29.62	91.7325	7883.33	0.00917	0.12376
29.64	72.2285	8300	0.00722	0.13203
29.66	58.9986	7950	0.0059	0.12508
29.68	49.4434	8400	0.00494	0.13402
29.7	42.2338	8733.33	0.00422	0.14064
29.72	36.6268	9733.33	0.00366	0.16049
29.74	32.1637	9333.33	0.00322	0.15255
29.76	28.5424	9200	0.00285	0.1499
29.78	25.5555	9983.33	0.00256	0.16545
29.8	24.9716	10033.3	0.0025	0.16645
29.82	22.909	9700	0.00229	0.15983
29.84	21.1531	8750	0.00212	0.14097
29.86	19.6452	8366.67	0.00196	0.13336
29.88	18.3409	7550	0.00183	0.11714
29.9	17.2055	7266.67	0.00172	0.11152
29.92	16.2118	6566.67	0.00162	0.09762
29.94	15.3383	5666.67	0.00153	0.07975
29.96	14.5676	6033.33	0.00146	0.08703
29.98	13.8858	5100	0.00139	0.0685
30	13.2813	4916.67	0.00133	0.06486
30.02	12.7447	4650	0.00127	0.05956
30.04	12.2682	4633.33	0.00123	0.05923
30.06	12.1895	4600	0.00122	0.05857
30.08	11.8244	3883.33	0.00118	0.04434
30.1	11.5033	4000	0.00115	0.04666
30.12	11.2224	4566.67	0.00112	0.05791
30.14	10.9784	4466.67	0.0011	0.05592
30.16	10.7687	3816.67	0.00108	0.04302
30.18	10.5911	3683.33	0.00106	0.04037
30.2	10.4437	3666.67	0.00104	0.04004
30.22	10.3252	3900	0.00103	0.04467
30.24	10.2342	3733.33	0.00102	0.04136
30.26	10.17	4266.67	0.00102	0.05195
30.28	10.1318	3550	0.00101	0.03772
30.3	10.1195	4000	0.00101	0.04666
30.32	10.1327	4116.67	0.00101	0.04897
30.34	10.1716	3550	0.00102	0.03772
30.36	10.2366	3683.33	0.00102	0.04037
30.38	10.3281	3733.33	0.00103	0.04136
30.4	10.4471	3966.67	0.00104	0.046
30.42	10.5946	3666.67	0.00106	0.04004
30.44	10.7719	3833.33	0.00108	0.04335
30.46	10.9807	3733.33	0.0011	0.04136
30.48	11.223	3933.33	0.00112	0.04533
30.5	11.5012	3750	0.00115	0.04169
30.52	11.8181	3383.33	0.00118	0.03441
30.54	12.177	3500	0.00122	0.03673
30.56	12.5818	3766.67	0.00126	0.04203
30.58	13.037	3916.67	0.0013	0.045
30.6	13.548	3850	0.00135	0.04368
30.62	12.1256	3766.67	0.00121	0.04203
30.64	12.8206	3800	0.00128	0.04269
30.66	13.5914	3600	0.00136	0.03872
30.68	14.4487	4300	0.00144	0.05261
30.7	15.4045	3483.33	0.00154	0.0364
30.72	16.4736	3833.33	0.00165	0.04335
30.74	17.6735	4066.67	0.00177	0.04798
30.76	19.0253	4100	0.0019	0.04864
30.78	20.555	3850	0.00206	0.04368
30.8	22.2939	3866.67	0.00223	0.04401
30.82	24.281	3800	0.00243	0.04269
30.84	26.5649	4366.67	0.00266	0.05394
30.86	29.2066	3500	0.00292	0.03673
30.88	32.2837	4166.67	0.00323	0.04997
30.9	35.8962	3716.67	0.00359	0.04103
30.92	40.1744	4283.33	0.00402	0.05228
30.94	45.2907	3916.67	0.00453	0.045
30.96	50.9013	4183.33	0.00509	0.0503
30.98	58.4895	4233.33	0.00585	0.05129
31	67.9062	4533.33	0.00679	0.05725
31.02	79.7828	4533.33	0.00798	0.05725
31.04	95.045	4550	0.0095	0.05758
31.06	115.103	4066.67	0.01151	0.04798
31.08	142.243	4400	0.01422	0.0546
31.1	180.554	4666.67	0.01806	0.05989
31.12	238.036	4216.67	0.0238	0.05096
31.14	330.483	4500	0.03305	0.05659
31.16	485.828	4483.33	0.04858	0.05625
31.18	743.659	5216.67	0.07437	0.07081
31.2	1138.35	4816.67	0.11384	0.06287
31.22	1628.57	4683.33	0.16286	0.06022
31.24	1937.91	5900	0.19379	0.08438
31.26	1742.3	6866.67	0.17423	0.10357
31.28	1262.79	6150	0.12628	0.08934
31.3	838.097	7066.67	0.08381	0.10754
31.32	552.8	7183.33	0.05528	0.10986
31.34	381.522	8366.67	0.03815	0.13336
31.36	284.113	9200	0.02841	0.1499
31.38	230.844	10100	0.02308	0.16777
31.4	206.222	12016.7	0.02062	0.20582
31.42	205.916	13150	0.02059	0.22833
31.44	232.321	14200	0.02323	0.24917
31.46	288.643	15433.3	0.02886	0.27366
31.48	363.983	16600	0.0364	0.29682
31.5	404.409	17250	0.04044	0.30973
31.52	355.343	16783.3	0.03553	0.30046
31.54	261.876	16400	0.02619	0.29285
31.56	181.606	16066.7	0.01816	0.28623
31.58	127.056	15733.3	0.01271	0.27962
31.6	92.908	13983.3	0.00929	0.24487
31.62	71.7323	13633.3	0.00717	0.23792
31.64	57.9849	12233.3	0.0058	0.21012
31.66	48.4119	10800	0.00484	0.18167
31.68	41.3251	10200	0.00413	0.16976
31.7	35.8525	9950	0.00359	0.16479
31.72	31.5032	9183.33	0.00315	0.14957
31.74	27.9714	8633.33	0.0028	0.13865
31.76	25.0526	7983.33	0.00251	0.12574
31.78	22.6049	8050	0.00226	0.12707
31.8	20.5262	8716.67	0.00205	0.1403
31.82	18.7419	7533.33	0.00187	0.11681
31.84	17.1957	7133.33	0.00172	0.10887
31.86	15.845	6850	0.00158	0.10324
31.88	14.6563	6350	0.00147	0.09332
31.9	13.6035	6233.33	0.00136	0.091
31.92	12.6657	5100	0.00127	0.0685
31.94	11.8261	4700	0.00118	0.06056
31.96	11.0707	5016.67	0.00111	0.06684
31.98	10.3883	4366.67	0.00104	0.05394
32	9.76933	4883.33	0.000976933	0.0642
32.02	9.20598	4366.67	0.000920598	0.05394
32.04	8.69153	4466.67	0.000869153	0.05592
32.06	8.2203	3533.33	0.00082203	0.03739
32.08	7.78744	4166.67	0.000778744	0.04997
32.1	7.38878	4000	0.000738878	0.04666
32.12	7.12961	4033.33	0.000712961	0.04732
32.14	6.7921	3750	0.00067921	0.04169
32.16	6.47946	3666.67	0.000647946	0.04004
32.18	6.1893	3450	0.00061893	0.03574
32.2	5.91953	3766.67	0.000591953	0.04203
32.22	5.6683	3683.33	0.00056683	0.04037
32.24	5.43397	3366.67	0.000543397	0.03408
32.26	5.21511	3300	0.000521511	0.03276
32.28	5.01041	3683.33	0.000501041	0.04037
32.3	4.81873	3550	0.000481873	0.03772
32.32	4.63903	3033.33	0.000463903	0.02747
32.34	4.47039	3483.33	0.000447039	0.0364
32.36	4.31199	3600	0.000431199	0.03872
32.38	4.16307	2950	0.000416307	0.02581
32.4	4.02297	3166.67	0.000402297	0.03011
32.42	3.89108	3166.67	0.000389108	0.03011
32.44	3.76685	3100	0.000376685	0.02879
32.46	3.64978	3350	0.000364978	0.03375
32.48	3.53944	3283.33	0.000353944	0.03243
32.5	3.43541	3266.67	0.000343541	0.0321
32.52	3.33733	3466.67	0.000333733	0.03607
32.54	3.24488	3550	0.000324488	0.03772
32.56	3.15775	2933.33	0.000315775	0.02548
32.58	3.07569	2866.67	0.000307569	0.02416
32.6	2.99845	3016.67	0.000299845	0.02713
32.62	2.92582	2983.33	0.000292582	0.02647
32.64	2.85763	2933.33	0.000285763	0.02548
32.66	2.79371	3216.67	0.000279371	0.03111
32.68	2.73392	2483.33	0.000273392	0.01655
32.7	2.67815	3166.67	0.000267815	0.03011
32.72	0.80082	3366.67	8.00817e-05	0.03408
32.74	0.80122	2800	8.01221e-05	0.02283
32.76	0.80355	2650	8.03546e-05	0.01985
32.78	0.80787	3083.33	8.0787e-05	0.02846
32.8	0.81429	2933.33	8.14292e-05	0.02548
32.82	0.82293	3150	8.22932e-05	0.02978
32.84	0.83394	2966.67	8.33937e-05	0.02614
32.86	0.84748	2816.67	8.47481e-05	0.02316
32.88	0.86377	2900	8.63772e-05	0.02482
32.9	0.88306	2550	8.83055e-05	0.01787
32.92	0.90562	2933.33	9.05622e-05	0.02548
32.94	0.93182	2716.67	9.31817e-05	0.02118
32.96	0.62621	2950	6.26211e-05	0.02581
32.98	0.66998	2783.33	6.69977e-05	0.0225
33	0.71848	3316.67	7.18483e-05	0.03309
33.02	0.77244	3100	7.72438e-05	0.02879
33.04	0.83269	3083.33	8.32687e-05	0.02846
33.06	0.90024	2800	9.00244e-05	0.02283
33.08	0.97634	2933.33	9.76337e-05	0.02548
33.1	1.06246	3083.33	0.000106246	0.02846
33.12	1.16045	2616.67	0.000116045	0.01919
33.14	1.27257	2916.67	0.000127257	0.02515
33.16	1.40167	2533.33	0.000140167	0.01754
33.18	1.55134	2783.33	0.000155134	0.0225
33.2	1.72615	2783.33	0.000172615	0.0225
33.22	1.93203	2616.67	0.000193203	0.01919
33.24	2.17671	3000	0.000217671	0.0268
33.26	2.53869	3066.67	0.000253869	0.02813
33.28	2.89741	2583.33	0.000289741	0.01853
33.3	3.33839	2700	0.000333839	0.02085
33.32	3.88851	2983.33	0.000388851	0.02647
33.34	4.58638	3050	0.000458638	0.0278
33.36	5.48911	2700	0.000548911	0.02085
33.38	6.68477	2833.33	0.000668477	0.02349
33.4	8.31917	2416.67	0.000831917	0.01522
33.42	10.6595	2950	0.00107	0.02581
33.44	14.2352	2550	0.00142	0.01787
33.46	20.0764	3083.33	0.00201	0.02846
33.48	29.9329	3400	0.00299	0.03475
33.5	46.1131	2866.67	0.00461	0.02416
33.52	70.1228	2650	0.00701	0.01985
33.54	97.417	3100	0.00974	0.02879
33.56	109.109	2916.67	0.01091	0.02515
33.58	92.159	2633.33	0.00922	0.01952
33.6	64.5193	2783.33	0.00645	0.0225
33.62	42.1174	3216.67	0.00421	0.03111
33.64	27.4579	2833.33	0.00275	0.02349
33.66	18.6298	2950	0.00186	0.02581
33.68	13.3894	2900	0.00134	0.02482
33.7	10.1445	2616.67	0.00101	0.01919
33.72	7.99199	3433.33	0.000799199	0.03541
33.74	6.47429	3216.67	0.000647429	0.03111
33.76	5.35803	3233.33	0.000535803	0.03144
33.78	4.51302	3600	0.000451302	0.03872
33.8	3.85924	3516.67	0.000385924	0.03706
33.82	3.34427	3333.33	0.000334427	0.03342
33.84	2.93244	3416.67	0.000293244	0.03508
33.86	2.5988	3633.33	0.00025988	0.03938
33.88	2.32552	3233.33	0.000232552	0.03144
33.9	2.15536	3216.67	0.000215536	0.03111
33.92	1.96877	2950	0.000196877	0.02581
33.94	1.81276	3566.67	0.000181276	0.03805
33.96	1.68181	3033.33	0.000168181	0.02747
33.98	1.57167	3250	0.000157167	0.03177
34	1.47905	3483.33	0.000147905	0.0364
34.02	1.40137	2750	0.000140137	0.02184
34.04	1.33661	2750	0.000133661	0.02184
34.06	1.28317	2250	0.000128317	0.01191
34.08	1.23984	2550	0.000123984	0.01787
34.1	1.20564	2566.67	0.000120564	0.0182
34.12	1.17989	2916.67	0.000117989	0.02515
34.14	1.16206	2866.67	0.000116206	0.02416
34.16	1.15185	2816.67	0.000115185	0.02316
34.18	1.14911	2883.33	0.000114911	0.02449
34.2	1.15385	2533.33	0.000115385	0.01754
34.22	1.16628	2616.67	0.000116628	0.01919
34.24	1.18676	2650	0.000118676	0.01985
34.26	1.21588	2200	0.000121588	0.01092
34.28	1.25445	2366.67	0.000125445	0.01423
34.3	1.30359	2783.33	0.000130359	0.0225
34.32	1.36474	3033.33	0.000136474	0.02747
34.34	1.43981	2666.67	0.000143981	0.02019
34.36	1.53128	2816.67	0.000153128	0.02316
34.38	1.64239	2483.33	0.000164239	0.01655
34.4	1.77741	2766.67	0.000177741	0.02217
34.42	1.94201	2466.67	0.000194201	0.01621
34.44	2.14383	2600	0.000214383	0.01886
34.46	2.39332	2850	0.000239332	0.02383
34.48	2.70498	2466.67	0.000270498	0.01621
34.5	3.09944	2816.67	0.000309944	0.02316
34.52	3.60672	2816.67	0.000360672	0.02316
34.54	4.27197	2983.33	0.000427197	0.02647
34.56	5.1668	2500	0.00051668	0.01688
34.58	6.41516	2466.67	0.000641516	0.01621
34.6	8.25432	2683.33	0.000825432	0.02052
34.62	11.1574	2766.67	0.00112	0.02217
34.64	16.0017	2666.67	0.0016	0.02019
34.66	24.1382	2150	0.00241	0.00993
34.68	37.0334	2750	0.0037	0.02184
34.7	54.5566	2633.33	0.00546	0.01952
34.72	69.7472	2366.67	0.00697	0.01423
34.74	68.5327	2450	0.00685	0.01588
34.76	52.3358	2316.67	0.00523	0.01324
34.78	35.2411	2783.33	0.00352	0.0225
34.8	23.0127	2800	0.0023	0.02283
34.82	15.3933	2733.33	0.00154	0.02151
34.84	10.8829	2766.67	0.00109	0.02217
34.86	8.18279	3033.33	0.000818279	0.02747
34.88	6.47396	2983.33	0.000647396	0.02647
34.9	5.3217	2766.67	0.00053217	0.02217
34.92	4.5088	2866.67	0.00045088	0.02416
34.94	3.92126	2833.33	0.000392126	0.02349
34.96	3.49321	2833.33	0.000349321	0.02349
34.98	3.18375	2616.67	0.000318375	0.01919
35	2.96674	3283.33	0.000296674	0.03243
35.02	2.72035	2566.67	0.000272035	0.0182
35.04	2.64836	3466.67	0.000264836	0.03607
35.06	2.63811	2966.67	0.000263811	0.02614
35.08	2.68991	3116.67	0.000268991	0.02912
35.1	2.80886	2316.67	0.000280886	0.01324
35.12	3.0058	2600	0.00030058	0.01886
35.14	3.29919	2583.33	0.000329919	0.01853
35.16	3.71883	2783.33	0.000371883	0.0225
35.18	4.31312	2566.67	0.000431312	0.0182
35.2	5.16545	2766.67	0.000516545	0.02217
35.22	6.43322	2366.67	0.000643322	0.01423
35.24	8.43168	2350	0.000843168	0.0139
35.26	11.7648	2533.33	0.00118	0.01754
35.28	17.4209	2450	0.00174	0.01588
35.3	26.6151	2200	0.00266	0.01092
35.32	39.8461	3000	0.00398	0.0268
35.34	53.5324	2650	0.00535	0.01985
35.36	56.7676	2566.67	0.00568	0.0182
35.38	45.8113	2900	0.00458	0.02482
35.4	31.4792	2350	0.00315	0.0139
35.42	20.5302	2850	0.00205	0.02383
35.44	13.5173	2533.33	0.00135	0.01754
35.46	9.3199	2983.33	0.00093199	0.02647
35.48	7.43673	2933.33	0.000743673	0.02548
35.5	5.87646	2850	0.000587646	0.02383
35.52	4.8301	2883.33	0.00048301	0.02449
35.54	4.08775	2900	0.000408775	0.02482
35.56	3.54099	2800	0.000354099	0.02283
35.58	3.1281	3050	0.00031281	0.0278
35.6	2.81058	2983.33	0.000281058	0.02647
35.62	2.56295	2650	0.000256295	0.01985
35.64	2.36782	2766.67	0.000236782	0.02217
35.66	2.21293	2966.67	0.000221293	0.02614
35.68	2.08954	2650	0.000208954	0.01985
35.7	1.99123	2866.67	0.000199123	0.02416
35.72	1.91326	2616.67	0.000191326	0.01919
35.74	1.85205	2700	0.000185205	0.02085
35.76	1.80489	2266.67	0.000180489	0.01224
35.78	1.76969	2533.33	0.000176969	0.01754
35.8	1.74485	2766.67	0.000174485	0.02217
35.82	1.7291	2933.33	0.00017291	0.02548
35.84	1.7215	2533.33	0.00017215	0.01754
35.86	1.7213	2516.67	0.00017213	0.01721
35.88	1.72793	2616.67	0.000172793	0.01919
35.9	1.74097	2483.33	0.000174097	0.01655
35.92	1.76012	2700	0.000176012	0.02085
35.94	1.7852	2683.33	0.00017852	0.02052
35.96	1.8161	2466.67	0.00018161	0.01621
35.98	1.8528	2500	0.00018528	0.01688
36	1.89535	2600	0.000189535	0.01886
36.02	1.94387	2383.33	0.000194387	0.01456
36.04	1.99858	2516.67	0.000199858	0.01721
36.06	2.05972	2333.33	0.000205972	0.01357
36.08	2.12765	2283.33	0.000212765	0.01257
36.1	2.20277	2266.67	0.000220277	0.01224
36.12	2.28559	2416.67	0.000228559	0.01522
36.14	2.3767	2350	0.00023767	0.0139
36.16	2.47679	2383.33	0.000247679	0.01456
36.18	2.58667	2450	0.000258667	0.01588
36.2	2.70728	2616.67	0.000270728	0.01919
36.22	2.77355	2650	0.000277355	0.01985
36.24	2.92078	2766.67	0.000292078	0.02217
36.26	3.08248	2683.33	0.000308248	0.02052
36.28	3.26036	2533.33	0.000326036	0.01754
36.3	3.45641	2483.33	0.000345641	0.01655
36.32	3.67298	2516.67	0.000367298	0.01721
36.34	3.91279	2416.67	0.000391279	0.01522
36.36	4.1791	2666.67	0.00041791	0.02019
36.38	4.47573	2366.67	0.000447573	0.01423
36.4	4.80726	2700	0.000480726	0.02085
36.42	5.17919	2316.67	0.000517919	0.01324
36.44	5.59814	2366.67	0.000559814	0.01423
36.46	6.07217	2583.33	0.000607217	0.01853
36.48	6.61115	2733.33	0.000661115	0.02151
36.5	7.22726	2233.33	0.000722726	0.01158
36.52	7.93569	2533.33	0.000793569	0.01754
36.54	8.75555	2533.33	0.000875555	0.01754
36.56	9.71113	2750	0.000971113	0.02184
36.58	10.8337	2533.33	0.00108	0.01754
36.6	12.1641	2716.67	0.00122	0.02118
36.62	13.7561	2500	0.00138	0.01688
36.64	15.6821	2716.67	0.00157	0.02118
36.66	18.0409	2733.33	0.0018	0.02151
36.68	20.9705	2600	0.0021	0.01886
36.7	24.667	2883.33	0.00247	0.02449
36.72	29.4174	2733.33	0.00294	0.02151
36.74	35.6568	3233.33	0.00357	0.03144
36.76	44.0843	3100	0.00441	0.02879
36.78	55.9344	2766.67	0.00559	0.02217
36.8	73.6046	2916.67	0.00736	0.02515
36.82	101.801	2800	0.01018	0.02283
36.84	149.228	2800	0.01492	0.02283
36.86	228.445	3100	0.02284	0.02879
36.88	351.615	2916.67	0.03516	0.02515
36.9	510.838	3200	0.05108	0.03077
36.92	627.117	3350	0.06271	0.03375
36.94	583.374	3316.67	0.05834	0.03309
36.96	429.556	3516.67	0.04296	0.03706
36.98	284.356	3783.33	0.02844	0.04236
37	184.129	3916.67	0.01841	0.045
37.02	122.493	3616.67	0.01225	0.03905
37.04	85.9709	4200	0.0086	0.05063
37.06	63.7933	3883.33	0.00638	0.04434
37.08	49.4331	4200	0.00494	0.05063
37.1	39.4925	4583.33	0.00395	0.05824
37.12	32.2649	5750	0.00323	0.0814
37.14	26.8324	5233.33	0.00268	0.07114
37.16	22.6484	6233.33	0.00226	0.091
37.18	19.3612	5766.67	0.00194	0.08173
37.2	16.7341	6433.33	0.00167	0.09497
37.22	14.6031	6083.33	0.00146	0.08802
37.24	12.8516	5866.67	0.00129	0.08372
37.26	11.3953	5733.33	0.00114	0.08107
37.28	10.1717	5800	0.00102	0.0824
37.3	9.13404	5500	0.000913404	0.07644
37.32	8.24667	5083.33	0.000824667	0.06817
37.34	7.48203	5066.67	0.000748203	0.06784
37.36	6.81858	4900	0.000681858	0.06453
37.38	6.23929	3816.67	0.000623929	0.04302
37.4	5.73055	3733.33	0.000573055	0.04136
37.42	5.2814	3400	0.00052814	0.03475
37.44	4.8829	3366.67	0.00048829	0.03408
37.46	4.52774	3300	0.000452774	0.03276
37.48	4.20987	3133.33	0.000420987	0.02945
37.5	4.5313	3516.67	0.00045313	0.03706
37.52	4.29089	3283.33	0.000429089	0.03243
37.54	4.07572	2766.67	0.000407572	0.02217
37.56	3.88282	3016.67	0.000388282	0.02713
37.58	3.70968	3233.33	0.000370968	0.03144
37.6	3.55416	2600	0.000355416	0.01886
37.62	3.41444	2883.33	0.000341444	0.02449
37.64	3.28894	2616.67	0.000328894	0.01919
37.66	3.17631	2616.67	0.000317631	0.01919
37.68	3.0754	2883.33	0.00030754	0.02449
37.7	2.9852	2616.67	0.00029852	0.01919
37.72	2.90486	2500	0.000290486	0.01688
37.74	2.83362	2633.33	0.000283362	0.01952
37.76	2.77086	2300	0.000277086	0.01291
37.78	2.71602	2550	0.000271602	0.01787
37.8	2.66865	2533.33	0.000266865	0.01754
37.82	2.62834	2700	0.000262834	0.02085
37.84	2.59477	2666.67	0.000259477	0.02019
37.86	2.56768	2666.67	0.000256768	0.02019
37.88	2.54685	2600	0.000254685	0.01886
37.9	2.53212	2616.67	0.000253212	0.01919
37.92	2.52338	2616.67	0.000252338	0.01919
37.94	2.52057	2366.67	0.000252057	0.01423
37.96	2.52367	2433.33	0.000252367	0.01555
37.98	2.53271	2633.33	0.000253271	0.01952
38	2.54777	2666.67	0.000254777	0.02019
38.02	2.56897	2766.67	0.000256897	0.02217
38.04	2.59648	2383.33	0.000259648	0.01456
38.06	2.63054	2600	0.000263054	0.01886
38.08	2.67142	2200	0.000267142	0.01092
38.1	2.71947	2733.33	0.000271947	0.02151
38.12	2.7751	2633.33	0.00027751	0.01952
38.14	2.83881	2366.67	0.000283881	0.01423
38.16	2.91116	2800	0.000291116	0.02283
38.18	2.99283	2500	0.000299283	0.01688
38.2	3.0846	2566.67	0.00030846	0.0182
38.22	3.18737	2550	0.000318737	0.01787
38.24	3.30221	2716.67	0.000330221	0.02118
38.26	3.43032	2833.33	0.000343032	0.02349
38.28	3.57314	2783.33	0.000357314	0.0225
38.3	3.73232	2500	0.000373232	0.01688
38.32	3.90981	2583.33	0.000390981	0.01853
38.34	4.10788	2700	0.000410788	0.02085
38.36	4.3292	3066.67	0.00043292	0.02813
38.38	4.57695	2950	0.000457695	0.02581
38.4	4.25473	2683.33	0.000425473	0.02052
38.42	4.58327	2783.33	0.000458327	0.0225
38.44	4.95125	2583.33	0.000495125	0.01853
38.46	5.36522	2316.67	0.000536522	0.01324
38.48	5.83314	2800	0.000583314	0.02283
38.5	6.36478	2766.67	0.000636478	0.02217
38.52	7.27395	2733.33	0.000727395	0.02151
38.54	7.9806	2800	0.00079806	0.02283
38.56	8.79734	2316.67	0.000879734	0.01324
38.58	9.74827	2800	0.000974827	0.02283
38.6	10.8645	2866.67	0.00109	0.02416
38.62	12.1864	2966.67	0.00122	0.02614
38.64	13.7678	2966.67	0.00138	0.02614
38.66	15.6807	2650	0.00157	0.01985
38.68	18.0239	3116.67	0.0018	0.02912
38.7	20.9353	3183.33	0.00209	0.03044
38.72	24.6114	3050	0.00246	0.0278
38.74	29.3409	3350	0.00293	0.03375
38.76	35.5629	2816.67	0.00356	0.02316
38.78	43.9885	2933.33	0.0044	0.02548
38.8	55.8852	3666.67	0.00559	0.04004
38.82	73.7312	3000	0.00737	0.0268
38.84	102.427	3250	0.01024	0.03177
38.86	150.692	3550	0.01507	0.03772
38.88	231.357	3600	0.02314	0.03872
38.9	354.864	3666.67	0.03549	0.04004
38.92	509.947	3700	0.05099	0.0407
38.94	611.757	3200	0.06118	0.03077
38.96	554.311	3833.33	0.05543	0.04335
38.98	402.353	4016.67	0.04024	0.04699
39	265.454	4133.33	0.02655	0.0493
39.02	172.452	3866.67	0.01725	0.04401
39.04	115.638	4500	0.01156	0.05659
39.06	81.9996	4716.67	0.0082	0.06089
39.08	61.4938	5616.67	0.00615	0.07876
39.1	48.1475	5483.33	0.00481	0.07611
39.12	38.8776	5666.67	0.00389	0.07975
39.14	32.1315	5800	0.00321	0.0824
39.16	27.4275	6650	0.00274	0.09927
39.18	23.5478	7950	0.00235	0.12508
39.2	20.5163	7283.33	0.00205	0.11185
39.22	18.1124	8150	0.00181	0.12905
39.24	16.1829	8583.33	0.00162	0.13766
39.26	14.6191	8533.33	0.00146	0.13666
39.28	13.3423	7933.33	0.00133	0.12475
39.3	12.2945	8183.33	0.00123	0.12972
39.32	11.4326	7566.67	0.00114	0.11747
39.34	10.724	7083.33	0.00107	0.10788
39.36	10.1438	6633.33	0.00101	0.09894
39.38	9.67308	5916.67	0.000967308	0.08471
39.4	9.29739	5683.33	0.000929739	0.08008
39.42	9.00577	5166.67	0.000900577	0.06982
39.44	8.79013	5550	0.000879013	0.07743
39.46	8.64471	5200	0.000864471	0.07048
39.48	8.56581	4916.67	0.000856581	0.06486
39.5	8.55158	5200	0.000855158	0.07048
39.52	8.60194	3700	0.000860194	0.0407
39.54	8.71863	4083.33	0.000871863	0.04831
39.56	8.90533	3616.67	0.000890533	0.03905
39.58	9.16796	4350	0.000916796	0.05361
39.6	9.51505	4400	0.000951505	0.0546
39.62	9.95847	3816.67	0.000995847	0.04302
39.64	10.5143	3783.33	0.00105	0.04236
39.66	11.2044	3466.67	0.00112	0.03607
39.68	12.0581	3766.67	0.00121	0.04203
39.7	13.1157	3133.33	0.00131	0.02945
39.72	14.433	3633.33	0.00144	0.03938
39.74	16.0883	3616.67	0.00161	0.03905
39.76	18.1944	3916.67	0.00182	0.045
39.78	20.9182	3250	0.00209	0.03177
39.8	24.5168	3583.33	0.00245	0.03839
39.82	29.4169	3150	0.00294	0.02978
39.84	36.4013	3616.67	0.00364	0.03905
39.86	47.0204	3833.33	0.0047	0.04335
39.88	64.2789	3966.67	0.00643	0.046
39.9	93.2418	3750	0.00932	0.04169
39.92	140.505	3383.33	0.01405	0.03441
39.94	210.105	3700	0.02101	0.0407
39.96	287.945	3166.67	0.02879	0.03011
39.98	319.025	3283.33	0.0319	0.03243
40	269.26	4100	0.02693	0.04864
40.02	191.658	3866.67	0.01917	0.04401
40.04	129.955	3766.67	0.013	0.04203
40.06	90.4533	3666.67	0.00905	0.04004
40.08	67.6431	4300	0.00676	0.05261
40.1	55.2999	4000	0.00553	0.04666
40.12	49.14	4266.67	0.00491	0.05195
40.14	46.9081	4350	0.00469	0.05361
40.16	47.7403	4850	0.00477	0.06353
40.18	51.7002	5083.33	0.00517	0.06817
40.2	59.8024	5500	0.00598	0.07644
40.22	74.5529	5250	0.00746	0.07148
40.24	100.733	5183.33	0.01007	0.07015
40.26	145.489	5866.67	0.01455	0.08372
40.28	215.783	5200	0.02158	0.07048
40.3	307.245	5100	0.03072	0.0685
40.32	374.944	5533.33	0.03749	0.0771
40.34	351.413	4850	0.03514	0.06353
40.36	264.547	5150	0.02645	0.06949
40.38	182.809	4650	0.01828	0.05956
40.4	127.556	4800	0.01276	0.06254
40.42	94.8855	4533.33	0.00949	0.05725
40.44	78.6674	4800	0.00787	0.06254
40.46	72.8832	4966.67	0.00729	0.06585
40.48	75.3049	5050	0.00753	0.0675
40.5	87.005	4766.67	0.0087	0.06188
40.52	112.338	5183.33	0.01123	0.07015
40.54	158.267	5400	0.01583	0.07445
40.56	230.764	5633.33	0.02308	0.07909
40.58	320.852	6033.33	0.03209	0.08703
40.6	374.569	5966.67	0.03746	0.0857
40.62	332.96	6666.67	0.0333	0.0996
40.64	240.766	6100	0.02408	0.08835
40.66	160.231	5866.67	0.01602	0.08372
40.68	105.923	6500	0.01059	0.09629
40.7	72.7313	5783.33	0.00727	0.08206
40.72	52.8557	6133.33	0.00529	0.08901
40.74	40.5353	6100	0.00405	0.08835
40.76	32.3569	5633.33	0.00324	0.07909
40.78	26.5643	5450	0.00266	0.07545
40.8	22.268	6766.67	0.00223	0.10159
40.82	18.9795	6666.67	0.0019	0.0996
40.84	16.4019	6633.33	0.00164	0.09894
40.86	14.3417	6450	0.00143	0.0953
40.88	12.6673	6583.33	0.00127	0.09795
40.9	11.2865	6216.67	0.00113	0.09067
40.92	10.1332	6500	0.00101	0.09629
40.94	9.1591	6433.33	0.00091591	0.09497
40.96	8.32809	5766.67	0.000832809	0.08173
40.98	7.61287	5883.33	0.000761287	0.08405
41	6.99244	5733.33	0.000699244	0.08107
41.02	6.4504	5416.67	0.00064504	0.07478
41.04	5.97382	5283.33	0.000597382	0.07214
41.06	5.55237	4900	0.000555237	0.06453
41.08	5.17774	4950	0.000517774	0.06552
41.1	4.84314	4550	0.000484314	0.05758
41.12	4.54302	4633.33	0.000454302	0.05923
41.14	4.27278	3850	0.000427278	0.04368
41.16	4.02857	3950	0.000402857	0.04567
41.18	3.8072	4316.67	0.00038072	0.05295
41.2	3.60595	3583.33	0.000360595	0.03839
41.22	3.42252	3900	0.000342252	0.04467
41.24	3.25495	3833.33	0.000325495	0.04335
41.26	3.10157	3483.33	0.000310157	0.0364
41.28	2.96094	3350	0.000296094	0.03375
41.3	2.83181	3333.33	0.000283181	0.03342
41.32	2.71312	3233.33	0.000271312	0.03144
41.34	2.60394	3166.67	0.000260394	0.03011
41.36	2.50347	3250	0.000250347	0.03177
41.38	2.41103	2966.67	0.000241103	0.02614
41.4	2.32601	3050	0.000232601	0.0278
41.42	2.24791	3083.33	0.000224791	0.02846
41.44	1.87686	3283.33	0.000187686	0.03243
41.46	1.81937	3100	0.000181937	0.02879
41.48	1.76739	3283.33	0.000176739	0.03243
41.5	1.72071	2933.33	0.000172071	0.02548
41.52	1.67915	3083.33	0.000167915	0.02846
41.54	1.64263	2933.33	0.000164263	0.02548
41.56	1.61111	2816.67	0.000161111	0.02316
41.58	1.58462	3133.33	0.000158462	0.02945
41.6	1.56327	2716.67	0.000156327	0.02118
41.62	1.54724	3100	0.000154724	0.02879
41.64	1.53681	3016.67	0.000153681	0.02713
41.66	1.53236	2900	0.000153236	0.02482
41.68	1.53443	2816.67	0.000153443	0.02316
41.7	1.5437	2400	0.00015437	0.01489
41.72	1.56107	3083.33	0.000156107	0.02846
41.74	1.5877	2850	0.00015877	0.02383
41.76	1.62509	2800	0.000162509	0.02283
41.78	1.67519	2666.67	0.000167519	0.02019
41.8	1.396	2383.33	0.0001396	0.01456
41.82	1.48919	2800	0.000148919	0.02283
41.84	1.6052	2866.67	0.00016052	0.02416
41.86	1.75019	2933.33	0.000175019	0.02548
41.88	1.93264	2783.33	0.000193264	0.0225
41.9	2.16445	2933.33	0.000216445	0.02548
41.92	2.46272	2700	0.000246272	0.02085
41.94	2.85269	2883.33	0.000285269	0.02449
41.96	3.37317	2600	0.000337317	0.01886
41.98	4.08802	2500	0.000408802	0.01688
42	5.11342	2783.33	0.000511342	0.0225
42.02	6.67887	2616.67	0.000667887	0.01919
42.04	9.2334	2616.67	0.00092334	0.01919
42.06	13.1974	2716.67	0.00132	0.02118
42.08	20.3306	2816.67	0.00203	0.02316
42.1	31.0313	2716.67	0.0031	0.02118
42.12	43.576	2416.67	0.00436	0.01522
42.14	49.7887	2750	0.00498	0.02184
42.16	42.8453	2416.67	0.00428	0.01522
42.18	30.2526	2666.67	0.00303	0.02019
42.2	19.7741	2383.33	0.00198	0.01456
42.22	12.8506	2350	0.00129	0.0139
42.24	8.66529	2516.67	0.000866529	0.01721
42.26	6.18259	2516.67	0.000618259	0.01721
42.28	4.65109	2216.67	0.000465109	0.01125
42.3	3.63937	2816.67	0.000363937	0.02316
42.32	2.92782	2483.33	0.000292782	0.01655
42.34	2.40492	2883.33	0.000240492	0.02449
42.36	2.00892	2966.67	0.000200892	0.02614
42.38	1.7021	2750	0.00017021	0.02184
42.4	1.45982	3000	0.000145982	0.0268
42.42	1.26533	2866.67	0.000126533	0.02416
42.44	1.10696	2800	0.000110696	0.02283
42.46	0.97635	3266.67	9.76346e-05	0.0321
42.48	0.86741	2783.33	8.67409e-05	0.0225
42.5	0.77563	2533.33	7.75632e-05	0.01754
42.52	0.69761	3016.67	6.9761e-05	0.02713
42.54	0.63074	2800	6.3074e-05	0.02283
42.56	0.573	3200	5.73002e-05	0.03077
42.58	0.52281	2750	5.22813e-05	0.02184
42.6	0.47892	2500	4.78916e-05	0.01688
42.62	0.44031	2633.33	4.40306e-05	0.01952
42.64	0.40617	2300	4.0617e-05	0.01291
42.66	0.37584	2950	3.75843e-05	0.02581
42.68	0.34878	2666.67	3.48781e-05	0.02019
42.7	0.32453	2983.33	3.24533e-05	0.02647
42.72	0.30272	2516.67	3.02723e-05	0.01721
42.74	0.28304	2616.67	2.83035e-05	0.01919
42.76	0.2652	2350	2.65203e-05	0.0139
42.78	0.249	2200	2.49001e-05	0.01092
42.8	0.38547	2400	3.85472e-05	0.01489
42.82	0.37622	2233.33	3.76217e-05	0.01158
42.84	0.36827	2350	3.68274e-05	0.0139
42.86	0.36153	2350	3.6153e-05	0.0139
42.88	0.35589	2066.67	3.55889e-05	0.00827
42.9	0.35127	2316.67	3.51271e-05	0.01324
42.92	0.34761	2400	3.47607e-05	0.01489
42.94	0.34484	2350	3.4484e-05	0.0139
42.96	0.34292	2366.67	3.42922e-05	0.01423
42.98	0.34181	2466.67	3.41814e-05	0.01621
43	0.34148	2266.67	3.41484e-05	0.01224
43.02	0.34191	2250	3.41906e-05	0.01191
43.04	0.34306	2400	3.43064e-05	0.01489
43.06	0.34494	2383.33	3.44943e-05	0.01456
43.08	0.34754	2683.33	3.47537e-05	0.02052
43.1	0.35084	2500	3.50843e-05	0.01688
43.12	0.35487	2383.33	3.54866e-05	0.01456
43.14	0.35961	1700	3.59613e-05	0.000992719
43.16	0.3651	2666.67	3.65098e-05	0.02019
43.18	0.37134	2433.33	3.71339e-05	0.01555
43.2	0.37836	2416.67	3.78359e-05	0.01522
43.22	0.38619	2483.33	3.86188e-05	0.01655
43.24	0.39486	2483.33	3.9486e-05	0.01655
43.26	0.47433	2250	4.74327e-05	0.01191
43.28	0.48679	2416.67	4.8679e-05	0.01522
43.3	0.50032	2250	5.00324e-05	0.01191
43.32	0.515	2200	5.14997e-05	0.01092
43.34	0.53089	2416.67	5.30885e-05	0.01522
43.36	0.54808	2600	5.48076e-05	0.01886
43.38	0.56667	2183.33	5.66667e-05	0.01059
43.4	0.58677	2400	5.8677e-05	0.01489
43.42	0.60851	2316.67	6.08509e-05	0.01324
43.44	0.63203	2333.33	6.32027e-05	0.01357
43.46	0.65748	2183.33	6.57482e-05	0.01059
43.48	0.68506	2166.67	6.85059e-05	0.01026
43.5	0.71496	1883.33	7.14962e-05	0.00463
43.52	0.74743	1950	7.47427e-05	0.00596
43.54	0.78272	2516.67	7.82724e-05	0.01721
43.56	0.82116	2366.67	8.21158e-05	0.01423
43.58	0.86745	2400	8.67446e-05	0.01489
43.6	0.86526	2266.67	8.65258e-05	0.01224
43.62	0.91687	2000	9.16872e-05	0.00695
43.64	0.97336	2150	9.73359e-05	0.00993
43.66	1.03536	2283.33	0.000103536	0.01257
43.68	1.10363	2316.67	0.000110363	0.01324
43.7	1.17905	2183.33	0.000117905	0.01059
43.72	1.26267	2133.33	0.000126267	0.0096
43.74	1.35574	2350	0.000135574	0.0139
43.76	1.45977	2566.67	0.000145977	0.0182
43.78	1.57657	2400	0.000157657	0.01489
43.8	1.70833	2000	0.000170833	0.00695
43.82	1.86851	2533.33	0.000186851	0.01754
43.84	2.03926	2283.33	0.000203926	0.01257
43.86	2.23523	2316.67	0.000223523	0.01324
43.88	2.46168	2116.67	0.000246168	0.00927
43.9	2.72535	2116.67	0.000272535	0.00927
43.92	3.03493	2066.67	0.000303493	0.00827
43.94	3.40181	2116.67	0.000340181	0.00927
43.96	3.84113	2250	0.000384113	0.01191
43.98	4.37335	2416.67	0.000437335	0.01522
44	5.02664	2250	0.000502664	0.01191
44.02	5.84056	2316.67	0.000584056	0.01324
44.04	6.87206	2116.67	0.000687206	0.00927
44.06	8.20552	2200	0.000820552	0.01092
44.08	9.97158	2266.67	0.000997158	0.01224
44.1	12.3882	2533.33	0.00124	0.01754
44.12	15.8577	2383.33	0.00159	0.01456
44.14	21.18	2300	0.00212	0.01291
44.16	29.8998	2450	0.00299	0.01588
44.18	44.5986	2500	0.00446	0.01688
44.2	68.5823	2400	0.00686	0.01489
44.22	103.685	2666.67	0.01037	0.02019
44.24	142.067	2066.67	0.01421	0.00827
44.26	155.443	2400	0.01554	0.01489
44.28	128.742	2033.33	0.01287	0.00761
44.3	89.8038	2333.33	0.00898	0.01357
44.32	58.9404	2550	0.00589	0.01787
44.34	38.9992	2683.33	0.0039	0.02052
44.36	27.0977	2800	0.00271	0.02283
44.38	20.0975	2850	0.00201	0.02383
44.4	15.827	2683.33	0.00158	0.02052
44.42	13.0764	3100	0.00131	0.02879
44.44	11.2418	3550	0.00112	0.03772
44.46	10.0236	3283.33	0.001	0.03243
44.48	9.2665	3400	0.00092665	0.03475
44.5	8.89315	3366.67	0.000889315	0.03408
44.52	8.88039	3483.33	0.000888039	0.0364
44.54	9.25802	3283.33	0.000925802	0.03243
44.56	10.1313	2883.33	0.00101	0.02449
44.58	11.7475	3583.33	0.00117	0.03839
44.6	14.628	3233.33	0.00146	0.03144
44.62	19.7302	2766.67	0.00197	0.02217
44.64	28.4609	3033.33	0.00285	0.02747
44.66	42.1565	2883.33	0.00422	0.02449
44.68	59.8308	2866.67	0.00598	0.02416
44.7	72.4331	2733.33	0.00724	0.02151
44.72	67.0459	2533.33	0.0067	0.01754
44.74	49.6885	2516.67	0.00497	0.01721
44.76	33.4962	2733.33	0.00335	0.02151
44.78	22.3592	2583.33	0.00224	0.01853
44.8	15.5217	2350	0.00155	0.0139
44.82	11.4793	2983.33	0.00115	0.02647
44.84	9.04079	2516.67	0.000904079	0.01721
44.86	7.49047	2483.33	0.000749047	0.01655
44.88	6.46313	2816.67	0.000646313	0.02316
44.9	5.78866	2866.67	0.000578866	0.02416
44.92	5.40154	2466.67	0.000540154	0.01621
44.94	5.30491	2400	0.000530491	0.01489
44.96	5.55039	2316.67	0.000555039	0.01324
[truncated: 252 more rows]

[truncated: 8 more sheets: Fig S2, Fig S3, Fig S4, Fig S8, Table 1, Table S1, Table S2, Table S3]
